# Supplementary material for: Tracking and optimizing toxic chemical exposure pathways through food trade: A case study in SCCPs contaminated seafood in China
Source: PNAS Nexus. 2024 May 23;3(6):pgae205. doi: 10.1093/pnasnexus/pgae205 (PMC11154648; doi:10.1093/pnasnexus/pgae205)
Supplement: pgae205_Supplementary_Data [file pgae205_supplementary_data.zip]

Archive with 2 entries (2 files):
- PNASNEXUS-PNASNEXUS-2024-00402R-s01.docx
- PNASNEXUS-PNASNEXUS-2024-00402R-s02.xlsx
