# Supplementary material for: Tracking and optimizing toxic chemical exposure pathways through food trade: A case study in SCCPs contaminated seafood in China
Source: PNAS Nexus. 2024 May 23;3(6):pgae205. doi: 10.1093/pnasnexus/pgae205 (PMC11154648; doi:10.1093/pnasnexus/pgae205)
Supplement: pgae205_Supplementary_Data [file pgae205_supplementary_data.zip › PNASNEXUS-PNASNEXUS-2024-00402R-s02.xlsx]

## Sheet: air
Comparisons between modeled and measured SCCPs concentrations in air.
No.	Site	Sampling period		Measured (ng/m3)	Modeled (ng/m3)	References
1	Dalian	2016.10.1-2016.11.1		1.95	1.385	Bai, H. et al. Gas-Particle Partitioning Behavior of Short-Chain Chlorinated Paraffins in Urban Air of Dalian Autumn (in Chinese). Journal of Dalian Jiaotong University 38, 78-84 (2017).
2	Dalian	2016.11.1-2016.11.30		2.68	0.989	Bai, H. et al. Gas-Particle Partitioning Behavior of Short-Chain Chlorinated Paraffins in Urban Air of Dalian Autumn (in Chinese). Journal of Dalian Jiaotong University 38, 78-84 (2017).
3	Pearl River Delta	2017.6.1-2017.8.31		27.4	24.668	Zhuo, M. H., Ma, S. T., Li, G. Y., Yu, Y. X. & An, T. C. Chlorinated paraffins in the indoor and outdoor atmospheric particles from the Pearl River Delta: Characteristics, sources, and human exposure risks. Sci. Total Environ. 650, 1041–1049 (2017).
4	Pearl River Delta	2017.6.1-2017.8.31		32.5	37.965	Zhuo, M. H., Ma, S. T., Li, G. Y., Yu, Y. X. & An, T. C. Chlorinated paraffins in the indoor and outdoor atmospheric particles from the Pearl River Delta: Characteristics, sources, and human exposure risks. Sci. Total Environ. 650, 1041–1049 (2017).
5	Pearl River Delta	2017.6.1-2017.8.31		7.2	14.134	Zhuo, M. H., Ma, S. T., Li, G. Y., Yu, Y. X. & An, T. C. Chlorinated paraffins in the indoor and outdoor atmospheric particles from the Pearl River Delta: Characteristics, sources, and human exposure risks. Sci. Total Environ. 650, 1041–1049 (2017).
6	Pearl River Delta	2017.6.1-2017.8.31		18.1	13.149	Zhuo, M. H., Ma, S. T., Li, G. Y., Yu, Y. X. & An, T. C. Chlorinated paraffins in the indoor and outdoor atmospheric particles from the Pearl River Delta: Characteristics, sources, and human exposure risks. Sci. Total Environ. 650, 1041–1049 (2017).
7	Pearl River Delta	2017.6.1-2017.8.31		6.6	16.773	Zhuo, M. H., Ma, S. T., Li, G. Y., Yu, Y. X. & An, T. C. Chlorinated paraffins in the indoor and outdoor atmospheric particles from the Pearl River Delta: Characteristics, sources, and human exposure risks. Sci. Total Environ. 650, 1041–1049 (2017).
8	Pearl River Delta	2017.6.1-2017.8.31		4.2	14.129	Zhuo, M. H., Ma, S. T., Li, G. Y., Yu, Y. X. & An, T. C. Chlorinated paraffins in the indoor and outdoor atmospheric particles from the Pearl River Delta: Characteristics, sources, and human exposure risks. Sci. Total Environ. 650, 1041–1049 (2017).
9	Pearl River Delta	2017.6.1-2017.8.31		2.2	1.554	Zhuo, M. H., Ma, S. T., Li, G. Y., Yu, Y. X. & An, T. C. Chlorinated paraffins in the indoor and outdoor atmospheric particles from the Pearl River Delta: Characteristics, sources, and human exposure risks. Sci. Total Environ. 650, 1041–1049 (2017).
10	Pearl River Delta	2017.6.1-2017.8.31		13.5	5.418	Zhuo, M. H., Ma, S. T., Li, G. Y., Yu, Y. X. & An, T. C. Chlorinated paraffins in the indoor and outdoor atmospheric particles from the Pearl River Delta: Characteristics, sources, and human exposure risks. Sci. Total Environ. 650, 1041–1049 (2017).
11	Pearl River Delta	2017.6.1-2017.8.31		9.5	6.069	Zhuo, M. H., Ma, S. T., Li, G. Y., Yu, Y. X. & An, T. C. Chlorinated paraffins in the indoor and outdoor atmospheric particles from the Pearl River Delta: Characteristics, sources, and human exposure risks. Sci. Total Environ. 650, 1041–1049 (2017).
12	Pearl River Delta	2017.6.1-2017.8.31		9.2	6.221	Zhuo, M. H., Ma, S. T., Li, G. Y., Yu, Y. X. & An, T. C. Chlorinated paraffins in the indoor and outdoor atmospheric particles from the Pearl River Delta: Characteristics, sources, and human exposure risks. Sci. Total Environ. 650, 1041–1049 (2017).
13	Pearl River Delta	2017.6.1-2017.8.31		5.5	5.427	Zhuo, M. H., Ma, S. T., Li, G. Y., Yu, Y. X. & An, T. C. Chlorinated paraffins in the indoor and outdoor atmospheric particles from the Pearl River Delta: Characteristics, sources, and human exposure risks. Sci. Total Environ. 650, 1041–1049 (2017).
14	Pearl River Delta	2017.6.1-2017.8.31		6.4	9.34	Zhuo, M. H., Ma, S. T., Li, G. Y., Yu, Y. X. & An, T. C. Chlorinated paraffins in the indoor and outdoor atmospheric particles from the Pearl River Delta: Characteristics, sources, and human exposure risks. Sci. Total Environ. 650, 1041–1049 (2017).
15	Pearl River Delta	2017.6.1-2017.8.31		3.8	8.318	Zhuo, M. H., Ma, S. T., Li, G. Y., Yu, Y. X. & An, T. C. Chlorinated paraffins in the indoor and outdoor atmospheric particles from the Pearl River Delta: Characteristics, sources, and human exposure risks. Sci. Total Environ. 650, 1041–1049 (2017).
16	Pearl River Delta	2017.6.1-2017.8.31		2.9	8.318	Zhuo, M. H., Ma, S. T., Li, G. Y., Yu, Y. X. & An, T. C. Chlorinated paraffins in the indoor and outdoor atmospheric particles from the Pearl River Delta: Characteristics, sources, and human exposure risks. Sci. Total Environ. 650, 1041–1049 (2017).
17	Pearl River Delta	2017.6.1-2017.8.31		1.8	7.797	Zhuo, M. H., Ma, S. T., Li, G. Y., Yu, Y. X. & An, T. C. Chlorinated paraffins in the indoor and outdoor atmospheric particles from the Pearl River Delta: Characteristics, sources, and human exposure risks. Sci. Total Environ. 650, 1041–1049 (2017).
18	Pearl River Delta	2017.6.1-2017.8.31		2.8	1.673	Zhuo, M. H., Ma, S. T., Li, G. Y., Yu, Y. X. & An, T. C. Chlorinated paraffins in the indoor and outdoor atmospheric particles from the Pearl River Delta: Characteristics, sources, and human exposure risks. Sci. Total Environ. 650, 1041–1049 (2017).
19	Pearl River Delta	2017.6.1-2017.8.31		2.7	7.936	Zhuo, M. H., Ma, S. T., Li, G. Y., Yu, Y. X. & An, T. C. Chlorinated paraffins in the indoor and outdoor atmospheric particles from the Pearl River Delta: Characteristics, sources, and human exposure risks. Sci. Total Environ. 650, 1041–1049 (2017).
20	Pearl River Delta	2017.6.1-2017.8.31		13.5	1.795	Zhuo, M. H., Ma, S. T., Li, G. Y., Yu, Y. X. & An, T. C. Chlorinated paraffins in the indoor and outdoor atmospheric particles from the Pearl River Delta: Characteristics, sources, and human exposure risks. Sci. Total Environ. 650, 1041–1049 (2017).
21	Pearl River Delta	2017.6.1-2017.8.31		3.5	0.52	Zhuo, M. H., Ma, S. T., Li, G. Y., Yu, Y. X. & An, T. C. Chlorinated paraffins in the indoor and outdoor atmospheric particles from the Pearl River Delta: Characteristics, sources, and human exposure risks. Sci. Total Environ. 650, 1041–1049 (2017).
22	Pearl River Delta	2017.6.1-2017.8.31		3.6	2.844	Zhuo, M. H., Ma, S. T., Li, G. Y., Yu, Y. X. & An, T. C. Chlorinated paraffins in the indoor and outdoor atmospheric particles from the Pearl River Delta: Characteristics, sources, and human exposure risks. Sci. Total Environ. 650, 1041–1049 (2017).
23	Pearl River Delta	2017.6.1-2017.8.31		2.5	1.943	Zhuo, M. H., Ma, S. T., Li, G. Y., Yu, Y. X. & An, T. C. Chlorinated paraffins in the indoor and outdoor atmospheric particles from the Pearl River Delta: Characteristics, sources, and human exposure risks. Sci. Total Environ. 650, 1041–1049 (2017).
24	Lanzhou	2015.8.11-2015.8.12		5.13	0.680325	Mao, X. X. Contamination characteristics and risks of polycyclic aromatic hydrocarbons and short chain chlorinated paraffins in Lanzhou Valley (Lanzhou University, Lanzhou, 2016).
25	Lanzhou	2015.8.12-2015.8.13		4.3	0.451076	Mao, X. X. Contamination characteristics and risks of polycyclic aromatic hydrocarbons and short chain chlorinated paraffins in Lanzhou Valley (Lanzhou University, Lanzhou, 2016).
26	Lanzhou	2015.8.13-2015.8.14		5.71	0.344565	Mao, X. X. Contamination characteristics and risks of polycyclic aromatic hydrocarbons and short chain chlorinated paraffins in Lanzhou Valley (Lanzhou University, Lanzhou, 2016).
27	Lanzhou	2015.8.14-2015.8.15		7.64	0.491176	Mao, X. X. Contamination characteristics and risks of polycyclic aromatic hydrocarbons and short chain chlorinated paraffins in Lanzhou Valley (Lanzhou University, Lanzhou, 2016).
28	Lanzhou	2015.8.15-2015.8.16		6.55	0.294699	Mao, X. X. Contamination characteristics and risks of polycyclic aromatic hydrocarbons and short chain chlorinated paraffins in Lanzhou Valley (Lanzhou University, Lanzhou, 2016).
29	Lanzhou	2015.8.16-2015.8.17		4.49	0.205096	Mao, X. X. Contamination characteristics and risks of polycyclic aromatic hydrocarbons and short chain chlorinated paraffins in Lanzhou Valley (Lanzhou University, Lanzhou, 2016).
30	Lanzhou	2015.8.17-2015.8.18		4.33	0.502952	Mao, X. X. Contamination characteristics and risks of polycyclic aromatic hydrocarbons and short chain chlorinated paraffins in Lanzhou Valley (Lanzhou University, Lanzhou, 2016).
31	Lanzhou	2014.12.17-2014.12.18		41.79	7.54464	Mao, X. X. Contamination characteristics and risks of polycyclic aromatic hydrocarbons and short chain chlorinated paraffins in Lanzhou Valley (Lanzhou University, Lanzhou, 2016).
32	Lanzhou	2014.12.18-2014.12.19		34.35	11.1211	Mao, X. X. Contamination characteristics and risks of polycyclic aromatic hydrocarbons and short chain chlorinated paraffins in Lanzhou Valley (Lanzhou University, Lanzhou, 2016).
33	Lanzhou	2014.12.19-2014.12.20		38.32	8.47231	Mao, X. X. Contamination characteristics and risks of polycyclic aromatic hydrocarbons and short chain chlorinated paraffins in Lanzhou Valley (Lanzhou University, Lanzhou, 2016).
34	Lanzhou	2014.12.20-2014.12.21		13.66	3.75444	Mao, X. X. Contamination characteristics and risks of polycyclic aromatic hydrocarbons and short chain chlorinated paraffins in Lanzhou Valley (Lanzhou University, Lanzhou, 2016).
35	Lanzhou	2014.12.21-2014.12.22		31.97	7.38827	Mao, X. X. Contamination characteristics and risks of polycyclic aromatic hydrocarbons and short chain chlorinated paraffins in Lanzhou Valley (Lanzhou University, Lanzhou, 2016).
36	Lanzhou	2014.12.22-2014.12.23		11.53	8.11557	Mao, X. X. Contamination characteristics and risks of polycyclic aromatic hydrocarbons and short chain chlorinated paraffins in Lanzhou Valley (Lanzhou University, Lanzhou, 2016).
37	Lanzhou	2014.12.23-2014.12.24		12.17	12.094	Mao, X. X. Contamination characteristics and risks of polycyclic aromatic hydrocarbons and short chain chlorinated paraffins in Lanzhou Valley (Lanzhou University, Lanzhou, 2016).
38	Lanzhou	2015.8.11-2015.8.12		9.26	0.233575	Mao, X. X. Contamination characteristics and risks of polycyclic aromatic hydrocarbons and short chain chlorinated paraffins in Lanzhou Valley (Lanzhou University, Lanzhou, 2016).
39	Lanzhou	2015.8.12-2015.8.13		5.91	0.228422	Mao, X. X. Contamination characteristics and risks of polycyclic aromatic hydrocarbons and short chain chlorinated paraffins in Lanzhou Valley (Lanzhou University, Lanzhou, 2016).
40	Lanzhou	2015.8.13-2015.8.14		4.41	0.226963	Mao, X. X. Contamination characteristics and risks of polycyclic aromatic hydrocarbons and short chain chlorinated paraffins in Lanzhou Valley (Lanzhou University, Lanzhou, 2016).
41	Lanzhou	2015.8.14-2015.8.15		2.97	0.531281	Mao, X. X. Contamination characteristics and risks of polycyclic aromatic hydrocarbons and short chain chlorinated paraffins in Lanzhou Valley (Lanzhou University, Lanzhou, 2016).
42	Lanzhou	2015.8.15-2015.8.16		2.92	0.249252	Mao, X. X. Contamination characteristics and risks of polycyclic aromatic hydrocarbons and short chain chlorinated paraffins in Lanzhou Valley (Lanzhou University, Lanzhou, 2016).
43	Lanzhou	2015.8.16-2015.8.17		3.32	0.60686	Mao, X. X. Contamination characteristics and risks of polycyclic aromatic hydrocarbons and short chain chlorinated paraffins in Lanzhou Valley (Lanzhou University, Lanzhou, 2016).
44	Lanzhou	2015.8.17-2015.8.18		2.43	0.402198	Mao, X. X. Contamination characteristics and risks of polycyclic aromatic hydrocarbons and short chain chlorinated paraffins in Lanzhou Valley (Lanzhou University, Lanzhou, 2016).
45	Lanzhou	2014.12.17-2014.12.18		2.26	0.323155	Mao, X. X. Contamination characteristics and risks of polycyclic aromatic hydrocarbons and short chain chlorinated paraffins in Lanzhou Valley (Lanzhou University, Lanzhou, 2016).
46	Lanzhou	2014.12.18-2014.12.19		1.79	0.179595	Mao, X. X. Contamination characteristics and risks of polycyclic aromatic hydrocarbons and short chain chlorinated paraffins in Lanzhou Valley (Lanzhou University, Lanzhou, 2016).
47	Lanzhou	2014.12.19-2014.12.20		2.31	0.482462	Mao, X. X. Contamination characteristics and risks of polycyclic aromatic hydrocarbons and short chain chlorinated paraffins in Lanzhou Valley (Lanzhou University, Lanzhou, 2016).
48	Lanzhou	2014.12.20-2014.12.21		5.4	0.237156	Mao, X. X. Contamination characteristics and risks of polycyclic aromatic hydrocarbons and short chain chlorinated paraffins in Lanzhou Valley (Lanzhou University, Lanzhou, 2016).
49	Lanzhou	2014.12.21-2014.12.22		2.1	0.350367	Mao, X. X. Contamination characteristics and risks of polycyclic aromatic hydrocarbons and short chain chlorinated paraffins in Lanzhou Valley (Lanzhou University, Lanzhou, 2016).
50	Lanzhou	2014.12.22-2014.12.23		2.03	0.253656	Mao, X. X. Contamination characteristics and risks of polycyclic aromatic hydrocarbons and short chain chlorinated paraffins in Lanzhou Valley (Lanzhou University, Lanzhou, 2016).
51	Lanzhou	2014.12.23-2014.12.24		2.27	0.270091	Mao, X. X. Contamination characteristics and risks of polycyclic aromatic hydrocarbons and short chain chlorinated paraffins in Lanzhou Valley (Lanzhou University, Lanzhou, 2016).
52	Yangtze River Delta	2011.6-2011.9	2011.9	59.1	66.736	Niu, S. et al. Spatial distribution and profile of atmospheric short-chain chlorinated paraffins in the Yangtze River Delta. Environ. Pollut. 259, 113958 (2020).
53	Yangtze River Delta	2011.11-2012.2	2012.2	19.1	14.208	Niu, S. et al. Spatial distribution and profile of atmospheric short-chain chlorinated paraffins in the Yangtze River Delta. Environ. Pollut. 259, 113958 (2020).
54	Dalian	2017.6-2017.8	2017.8	42.95	25.12	Wang, Y. F. et al. Monitoring gas- and particulate-phase short-chain polychlorinated paraffins in the urban air of Dalian by a self-developed passive sampler. J. Environ. Sci. 80, 287–295 (2019).
55	Dalian	2016.12-2017.2	2017.2	7.28	3.61	Wang, Y. F. et al. Monitoring gas- and particulate-phase short-chain polychlorinated paraffins in the urban air of Dalian by a self-developed passive sampler. J. Environ. Sci. 80, 287–295 (2019).
56	Shandong	2016.9		140.3	19.62	Wang, P. W. et al. Short-chain chlorinated paraffin (SCCP) pollution from a CP production plant in China: Dispersion, congener patterns and health risk assessment. Chemosphere 211, 456–464 (2018).
57	Lhasa	2012		2.478	0.41	Wu, J. et al. Spatio-temporal distribution and alpine behavior of short chain chlorinated paraffins in air at Shergyla Mountain and Lhasa on the Tibetan Plateau of China. Environ. Sci. Technol. 51, 11136-11144 (2017).
58	Lhasa	2013		7.334	0.46	Wu, J. et al. Spatio-temporal distribution and alpine behavior of short chain chlorinated paraffins in air at Shergyla Mountain and Lhasa on the Tibetan Plateau of China. Environ. Sci. Technol. 51, 11136-11144 (2017).
59	Lhasa	2014		7.021	4.93	Wu, J. et al. Spatio-temporal distribution and alpine behavior of short chain chlorinated paraffins in air at Shergyla Mountain and Lhasa on the Tibetan Plateau of China. Environ. Sci. Technol. 51, 11136-11144 (2017).
60	Lhasa	2015		5.305	0.62	Wu, J. et al. Spatio-temporal distribution and alpine behavior of short chain chlorinated paraffins in air at Shergyla Mountain and Lhasa on the Tibetan Plateau of China. Environ. Sci. Technol. 51, 11136-11144 (2017).
61	Jinan	2016.1.12		58.9	34.7408	Li, H. J. et al. Seasonal variations and inhalation risk assessment of short-chain chlorinated paraffins in PM2.5 of Jinan, China. Environ. Pollut. 245, 325-330 (2019).
62	Jinan	2016.1.13		69.1	49.3416	Li, H. J. et al. Seasonal variations and inhalation risk assessment of short-chain chlorinated paraffins in PM2.5 of Jinan, China. Environ. Pollut. 245, 325-330 (2019).
63	Jinan	2016.1.14		69.9	42.9624	Li, H. J. et al. Seasonal variations and inhalation risk assessment of short-chain chlorinated paraffins in PM2.5 of Jinan, China. Environ. Pollut. 245, 325-330 (2019).
64	Jinan	2016.1.15		104.7	41.9513	Li, H. J. et al. Seasonal variations and inhalation risk assessment of short-chain chlorinated paraffins in PM2.5 of Jinan, China. Environ. Pollut. 245, 325-330 (2019).
65	Jinan	2016.1.16		98.7	41.461	Li, H. J. et al. Seasonal variations and inhalation risk assessment of short-chain chlorinated paraffins in PM2.5 of Jinan, China. Environ. Pollut. 245, 325-330 (2019).
66	Jinan	2016.1.17		55.9	32.4909	Li, H. J. et al. Seasonal variations and inhalation risk assessment of short-chain chlorinated paraffins in PM2.5 of Jinan, China. Environ. Pollut. 245, 325-330 (2019).
67	Jinan	2016.1.18		54.3	34.9015	Li, H. J. et al. Seasonal variations and inhalation risk assessment of short-chain chlorinated paraffins in PM2.5 of Jinan, China. Environ. Pollut. 245, 325-330 (2019).
68	Jinan	2016.1.19		40.6	57.2154	Li, H. J. et al. Seasonal variations and inhalation risk assessment of short-chain chlorinated paraffins in PM2.5 of Jinan, China. Environ. Pollut. 245, 325-330 (2019).
69	Jinan	2016.1.20		52.2	82.5987	Li, H. J. et al. Seasonal variations and inhalation risk assessment of short-chain chlorinated paraffins in PM2.5 of Jinan, China. Environ. Pollut. 245, 325-330 (2019).
70	Jinan	2016.1.21		77	36.6599	Li, H. J. et al. Seasonal variations and inhalation risk assessment of short-chain chlorinated paraffins in PM2.5 of Jinan, China. Environ. Pollut. 245, 325-330 (2019).
71	Jinan	2016.1.23		33.7	47.4957	Li, H. J. et al. Seasonal variations and inhalation risk assessment of short-chain chlorinated paraffins in PM2.5 of Jinan, China. Environ. Pollut. 245, 325-330 (2019).
72	Jinan	2016.1.23		38.4	60.5803	Li, H. J. et al. Seasonal variations and inhalation risk assessment of short-chain chlorinated paraffins in PM2.5 of Jinan, China. Environ. Pollut. 245, 325-330 (2019).
73	Jinan	2016.1.24		29.7	26.6201	Li, H. J. et al. Seasonal variations and inhalation risk assessment of short-chain chlorinated paraffins in PM2.5 of Jinan, China. Environ. Pollut. 245, 325-330 (2019).
74	Jinan	2016.1.25		49.9	71.6395	Li, H. J. et al. Seasonal variations and inhalation risk assessment of short-chain chlorinated paraffins in PM2.5 of Jinan, China. Environ. Pollut. 245, 325-330 (2019).
75	Jinan	2016.1.26		55.2	58.312	Li, H. J. et al. Seasonal variations and inhalation risk assessment of short-chain chlorinated paraffins in PM2.5 of Jinan, China. Environ. Pollut. 245, 325-330 (2019).
76	Jinan	2016.1.27		59.9	28.0843	Li, H. J. et al. Seasonal variations and inhalation risk assessment of short-chain chlorinated paraffins in PM2.5 of Jinan, China. Environ. Pollut. 245, 325-330 (2019).
77	Jinan	2016.1.28		40	80.005	Li, H. J. et al. Seasonal variations and inhalation risk assessment of short-chain chlorinated paraffins in PM2.5 of Jinan, China. Environ. Pollut. 245, 325-330 (2019).
78	Jinan	2016.1.29		27	24.0048	Li, H. J. et al. Seasonal variations and inhalation risk assessment of short-chain chlorinated paraffins in PM2.5 of Jinan, China. Environ. Pollut. 245, 325-330 (2019).
79	Jinan	2016.3.22		58.3	35.4314	Li, H. J. et al. Seasonal variations and inhalation risk assessment of short-chain chlorinated paraffins in PM2.5 of Jinan, China. Environ. Pollut. 245, 325-330 (2019).
80	Jinan	2016.3.22		21.1	11.9467	Li, H. J. et al. Seasonal variations and inhalation risk assessment of short-chain chlorinated paraffins in PM2.5 of Jinan, China. Environ. Pollut. 245, 325-330 (2019).
81	Jinan	2016.3.26		46.1	103.825	Li, H. J. et al. Seasonal variations and inhalation risk assessment of short-chain chlorinated paraffins in PM2.5 of Jinan, China. Environ. Pollut. 245, 325-330 (2019).
82	Jinan	2016.3.28		69.9	12.4117	Li, H. J. et al. Seasonal variations and inhalation risk assessment of short-chain chlorinated paraffins in PM2.5 of Jinan, China. Environ. Pollut. 245, 325-330 (2019).
83	Jinan	2016.3.28		27.8	34.325	Li, H. J. et al. Seasonal variations and inhalation risk assessment of short-chain chlorinated paraffins in PM2.5 of Jinan, China. Environ. Pollut. 245, 325-330 (2019).
84	Jinan	2016.3.30		30.5	11.5025	Li, H. J. et al. Seasonal variations and inhalation risk assessment of short-chain chlorinated paraffins in PM2.5 of Jinan, China. Environ. Pollut. 245, 325-330 (2019).
85	Jinan	2016.3.30		36.6	9.23257	Li, H. J. et al. Seasonal variations and inhalation risk assessment of short-chain chlorinated paraffins in PM2.5 of Jinan, China. Environ. Pollut. 245, 325-330 (2019).
86	Jinan	2016.4.1		42.8	21.059	Li, H. J. et al. Seasonal variations and inhalation risk assessment of short-chain chlorinated paraffins in PM2.5 of Jinan, China. Environ. Pollut. 245, 325-330 (2019).
87	Jinan	2016.4.1		25.2	13.5915	Li, H. J. et al. Seasonal variations and inhalation risk assessment of short-chain chlorinated paraffins in PM2.5 of Jinan, China. Environ. Pollut. 245, 325-330 (2019).
88	Jinan	2016.4.3		40.8	11.5609	Li, H. J. et al. Seasonal variations and inhalation risk assessment of short-chain chlorinated paraffins in PM2.5 of Jinan, China. Environ. Pollut. 245, 325-330 (2019).
89	Jinan	2017.4.3		46.6	23.1476	Li, H. J. et al. Seasonal variations and inhalation risk assessment of short-chain chlorinated paraffins in PM2.5 of Jinan, China. Environ. Pollut. 245, 325-330 (2019).
90	Jinan	2016.4.5		41	11.9973	Li, H. J. et al. Seasonal variations and inhalation risk assessment of short-chain chlorinated paraffins in PM2.5 of Jinan, China. Environ. Pollut. 245, 325-330 (2019).
91	Jinan	2016.4.7		40.2	18.0982	Li, H. J. et al. Seasonal variations and inhalation risk assessment of short-chain chlorinated paraffins in PM2.5 of Jinan, China. Environ. Pollut. 245, 325-330 (2019).
92	Jinan	2016.4.11		29.7	18.5831	Li, H. J. et al. Seasonal variations and inhalation risk assessment of short-chain chlorinated paraffins in PM2.5 of Jinan, China. Environ. Pollut. 245, 325-330 (2019).
93	Jinan	2016.4.13		48.1	49.6994	Li, H. J. et al. Seasonal variations and inhalation risk assessment of short-chain chlorinated paraffins in PM2.5 of Jinan, China. Environ. Pollut. 245, 325-330 (2019).
94	Jinan	2016.4.13		38.7	31.1669	Li, H. J. et al. Seasonal variations and inhalation risk assessment of short-chain chlorinated paraffins in PM2.5 of Jinan, China. Environ. Pollut. 245, 325-330 (2019).
95	Jinan	2016.4.18		34.3	9.53809	Li, H. J. et al. Seasonal variations and inhalation risk assessment of short-chain chlorinated paraffins in PM2.5 of Jinan, China. Environ. Pollut. 245, 325-330 (2019).
96	Jinan	2016.4.18		27.2	25.7529	Li, H. J. et al. Seasonal variations and inhalation risk assessment of short-chain chlorinated paraffins in PM2.5 of Jinan, China. Environ. Pollut. 245, 325-330 (2019).
97	Jinan	2016.4.20		25.4	17.3345	Li, H. J. et al. Seasonal variations and inhalation risk assessment of short-chain chlorinated paraffins in PM2.5 of Jinan, China. Environ. Pollut. 245, 325-330 (2019).
98	Jinan	2016.4.20		23.6	15.4039	Li, H. J. et al. Seasonal variations and inhalation risk assessment of short-chain chlorinated paraffins in PM2.5 of Jinan, China. Environ. Pollut. 245, 325-330 (2019).
99	Jinan	2016.6.26		42.1	22.361	Li, H. J. et al. Seasonal variations and inhalation risk assessment of short-chain chlorinated paraffins in PM2.5 of Jinan, China. Environ. Pollut. 245, 325-330 (2019).
100	Jinan	2016.6.28		35.4	7.46212	Li, H. J. et al. Seasonal variations and inhalation risk assessment of short-chain chlorinated paraffins in PM2.5 of Jinan, China. Environ. Pollut. 245, 325-330 (2019).
101	Jinan	2016.6.30		22.5	11.7033	Li, H. J. et al. Seasonal variations and inhalation risk assessment of short-chain chlorinated paraffins in PM2.5 of Jinan, China. Environ. Pollut. 245, 325-330 (2019).
102	Jinan	2016.7.2		28.2	11.5655	Li, H. J. et al. Seasonal variations and inhalation risk assessment of short-chain chlorinated paraffins in PM2.5 of Jinan, China. Environ. Pollut. 245, 325-330 (2019).
103	Jinan	2016.7.4		32	8.34875	Li, H. J. et al. Seasonal variations and inhalation risk assessment of short-chain chlorinated paraffins in PM2.5 of Jinan, China. Environ. Pollut. 245, 325-330 (2019).
104	Jinan	2016.7.4		24.1	24.4833	Li, H. J. et al. Seasonal variations and inhalation risk assessment of short-chain chlorinated paraffins in PM2.5 of Jinan, China. Environ. Pollut. 245, 325-330 (2019).
105	Jinan	2016.7.6		36.1	10.129	Li, H. J. et al. Seasonal variations and inhalation risk assessment of short-chain chlorinated paraffins in PM2.5 of Jinan, China. Environ. Pollut. 245, 325-330 (2019).
106	Jinan	2016.7.8		9.8	12.6894	Li, H. J. et al. Seasonal variations and inhalation risk assessment of short-chain chlorinated paraffins in PM2.5 of Jinan, China. Environ. Pollut. 245, 325-330 (2019).
107	Jinan	2016.7.10		45.3	19.232	Li, H. J. et al. Seasonal variations and inhalation risk assessment of short-chain chlorinated paraffins in PM2.5 of Jinan, China. Environ. Pollut. 245, 325-330 (2019).
108	Jinan	2016.7.10		39.3	10.6391	Li, H. J. et al. Seasonal variations and inhalation risk assessment of short-chain chlorinated paraffins in PM2.5 of Jinan, China. Environ. Pollut. 245, 325-330 (2019).
109	Jinan	2016.7.12		17.4	11.158	Li, H. J. et al. Seasonal variations and inhalation risk assessment of short-chain chlorinated paraffins in PM2.5 of Jinan, China. Environ. Pollut. 245, 325-330 (2019).
110	Jinan	2016.7.16		25.8	8.30108	Li, H. J. et al. Seasonal variations and inhalation risk assessment of short-chain chlorinated paraffins in PM2.5 of Jinan, China. Environ. Pollut. 245, 325-330 (2019).
111	Jinan	2016.7.18		27.9	11.5445	Li, H. J. et al. Seasonal variations and inhalation risk assessment of short-chain chlorinated paraffins in PM2.5 of Jinan, China. Environ. Pollut. 245, 325-330 (2019).
112	Jinan	2016.7.18		22.3	17.9656	Li, H. J. et al. Seasonal variations and inhalation risk assessment of short-chain chlorinated paraffins in PM2.5 of Jinan, China. Environ. Pollut. 245, 325-330 (2019).
113	Jinan	2106.7.22		28.9	21.5275	Li, H. J. et al. Seasonal variations and inhalation risk assessment of short-chain chlorinated paraffins in PM2.5 of Jinan, China. Environ. Pollut. 245, 325-330 (2019).
114	Jinan	2016.7.24		29.4	8.68664	Li, H. J. et al. Seasonal variations and inhalation risk assessment of short-chain chlorinated paraffins in PM2.5 of Jinan, China. Environ. Pollut. 245, 325-330 (2019).
115	Jinan	2016.7.26		31	19.0857	Li, H. J. et al. Seasonal variations and inhalation risk assessment of short-chain chlorinated paraffins in PM2.5 of Jinan, China. Environ. Pollut. 245, 325-330 (2019).
116	Jinan	2016.7.26		30.3	19.5353	Li, H. J. et al. Seasonal variations and inhalation risk assessment of short-chain chlorinated paraffins in PM2.5 of Jinan, China. Environ. Pollut. 245, 325-330 (2019).
117	Jinan	2016.7.28		30	19.5214	Li, H. J. et al. Seasonal variations and inhalation risk assessment of short-chain chlorinated paraffins in PM2.5 of Jinan, China. Environ. Pollut. 245, 325-330 (2019).
118	Jinan	2016.7.30		35.6	34.6004	Li, H. J. et al. Seasonal variations and inhalation risk assessment of short-chain chlorinated paraffins in PM2.5 of Jinan, China. Environ. Pollut. 245, 325-330 (2019).
119	Jinan	2016.10.5		38.9	38.105	Li, H. J. et al. Seasonal variations and inhalation risk assessment of short-chain chlorinated paraffins in PM2.5 of Jinan, China. Environ. Pollut. 245, 325-330 (2019).
120	Jinan	2016.10.7		10.1	16.8223	Li, H. J. et al. Seasonal variations and inhalation risk assessment of short-chain chlorinated paraffins in PM2.5 of Jinan, China. Environ. Pollut. 245, 325-330 (2019).
121	Jinan	2016.10.7		32.1	42.4591	Li, H. J. et al. Seasonal variations and inhalation risk assessment of short-chain chlorinated paraffins in PM2.5 of Jinan, China. Environ. Pollut. 245, 325-330 (2019).
122	Jinan	2016.10.9		36.6	14.1585	Li, H. J. et al. Seasonal variations and inhalation risk assessment of short-chain chlorinated paraffins in PM2.5 of Jinan, China. Environ. Pollut. 245, 325-330 (2019).
123	Jinan	2016.10.9		35.2	11.3617	Li, H. J. et al. Seasonal variations and inhalation risk assessment of short-chain chlorinated paraffins in PM2.5 of Jinan, China. Environ. Pollut. 245, 325-330 (2019).
124	Jinan	2016.10.11		46.4	12.7742	Li, H. J. et al. Seasonal variations and inhalation risk assessment of short-chain chlorinated paraffins in PM2.5 of Jinan, China. Environ. Pollut. 245, 325-330 (2019).
125	Jinan	2016.10.13		43.1	31.2206	Li, H. J. et al. Seasonal variations and inhalation risk assessment of short-chain chlorinated paraffins in PM2.5 of Jinan, China. Environ. Pollut. 245, 325-330 (2019).
126	Jinan	2016.10.17		44.1	16.511	Li, H. J. et al. Seasonal variations and inhalation risk assessment of short-chain chlorinated paraffins in PM2.5 of Jinan, China. Environ. Pollut. 245, 325-330 (2019).
127	Jinan	2016.10.19		23.9	13.9985	Li, H. J. et al. Seasonal variations and inhalation risk assessment of short-chain chlorinated paraffins in PM2.5 of Jinan, China. Environ. Pollut. 245, 325-330 (2019).
128	Jinan	2016.10.21		16.8	8.43184	Li, H. J. et al. Seasonal variations and inhalation risk assessment of short-chain chlorinated paraffins in PM2.5 of Jinan, China. Environ. Pollut. 245, 325-330 (2019).
129	Jinan	2016.10.21		33.1	17.5525	Li, H. J. et al. Seasonal variations and inhalation risk assessment of short-chain chlorinated paraffins in PM2.5 of Jinan, China. Environ. Pollut. 245, 325-330 (2019).
130	Jinan	2016.10.23		28.8	27.0951	Li, H. J. et al. Seasonal variations and inhalation risk assessment of short-chain chlorinated paraffins in PM2.5 of Jinan, China. Environ. Pollut. 245, 325-330 (2019).
131	Jinan	2016.10.23		31.8	14.3108	Li, H. J. et al. Seasonal variations and inhalation risk assessment of short-chain chlorinated paraffins in PM2.5 of Jinan, China. Environ. Pollut. 245, 325-330 (2019).
132	Jinan	2016.10.26		33.5	19.7304	Li, H. J. et al. Seasonal variations and inhalation risk assessment of short-chain chlorinated paraffins in PM2.5 of Jinan, China. Environ. Pollut. 245, 325-330 (2019).
133	Jinan	2016.10.27		30.1	12.9957	Li, H. J. et al. Seasonal variations and inhalation risk assessment of short-chain chlorinated paraffins in PM2.5 of Jinan, China. Environ. Pollut. 245, 325-330 (2019).
134	Jinan	2016.10.28		31.8	20.6992	Li, H. J. et al. Seasonal variations and inhalation risk assessment of short-chain chlorinated paraffins in PM2.5 of Jinan, China. Environ. Pollut. 245, 325-330 (2019).
135	Jinan	2016.10.30		36.4	22.5365	Li, H. J. et al. Seasonal variations and inhalation risk assessment of short-chain chlorinated paraffins in PM2.5 of Jinan, China. Environ. Pollut. 245, 325-330 (2019).
136	Jinan	2016.10.30		33.2	13.0315	Li, H. J. et al. Seasonal variations and inhalation risk assessment of short-chain chlorinated paraffins in PM2.5 of Jinan, China. Environ. Pollut. 245, 325-330 (2019).
137	Jinan	2016.11.1		33.1	20.1369	Li, H. J. et al. Seasonal variations and inhalation risk assessment of short-chain chlorinated paraffins in PM2.5 of Jinan, China. Environ. Pollut. 245, 325-330 (2019).
138	Jinan	2016.11.1		37	20.8288	Li, H. J. et al. Seasonal variations and inhalation risk assessment of short-chain chlorinated paraffins in PM2.5 of Jinan, China. Environ. Pollut. 245, 325-330 (2019).
139	Beijing	2016		28.8	27.57	Huang, H. T. et al. Characterization of short- and medium-chain chlorinated paraffins in outdoor/indoor PM10/PM2.5/PM1.0 in Beijing, China. Environ. Pollut. 225, 674-680 (2017).
140	Beijing	2013-10-22	2013-11-13	34	35.19	Liu, D. et al. Spatiotemporal variations of chlorinated paraffins in PM2.5 from Chinese cities: Implication of the shifting and upgrading of its industries. Environ. Pollut. 259, 113853 (2020).
141	Beijing	2013-12-30	2014-01-20	48.1	43.27	Liu, D. et al. Spatiotemporal variations of chlorinated paraffins in PM2.5 from Chinese cities: Implication of the shifting and upgrading of its industries. Environ. Pollut. 259, 113853 (2020).
142	Beijing	2014-03-30	2014-04-20	6.17	19.39	Liu, D. et al. Spatiotemporal variations of chlorinated paraffins in PM2.5 from Chinese cities: Implication of the shifting and upgrading of its industries. Environ. Pollut. 259, 113853 (2020).
143	Beijing	2014-06-26	2014-08-24	8.7	15.32	Liu, D. et al. Spatiotemporal variations of chlorinated paraffins in PM2.5 from Chinese cities: Implication of the shifting and upgrading of its industries. Environ. Pollut. 259, 113853 (2020).
144	Nanjing	2013-10-22	2013-11-13	5.03	150.88	Liu, D. et al. Spatiotemporal variations of chlorinated paraffins in PM2.5 from Chinese cities: Implication of the shifting and upgrading of its industries. Environ. Pollut. 259, 113853 (2020).
145	Nanjing	2013-12-30	2014-01-20	5.99	12.59	Liu, D. et al. Spatiotemporal variations of chlorinated paraffins in PM2.5 from Chinese cities: Implication of the shifting and upgrading of its industries. Environ. Pollut. 259, 113853 (2020).
146	Nanjing	2014-03-30	2014-04-20	2.36	48.7	Liu, D. et al. Spatiotemporal variations of chlorinated paraffins in PM2.5 from Chinese cities: Implication of the shifting and upgrading of its industries. Environ. Pollut. 259, 113853 (2020).
147	Nanjing	2014-06-26	2014-08-24	19	18.61	Liu, D. et al. Spatiotemporal variations of chlorinated paraffins in PM2.5 from Chinese cities: Implication of the shifting and upgrading of its industries. Environ. Pollut. 259, 113853 (2020).
148	Shanghai	2013-10-22	2013-11-13	5.25	17.28	Liu, D. et al. Spatiotemporal variations of chlorinated paraffins in PM2.5 from Chinese cities: Implication of the shifting and upgrading of its industries. Environ. Pollut. 259, 113853 (2020).
149	Shanghai	2013-12-30	2014-01-20	20.1	24.37	Liu, D. et al. Spatiotemporal variations of chlorinated paraffins in PM2.5 from Chinese cities: Implication of the shifting and upgrading of its industries. Environ. Pollut. 259, 113853 (2020).
150	Shanghai	2014-03-30	2014-04-20	3.46	17.85	Liu, D. et al. Spatiotemporal variations of chlorinated paraffins in PM2.5 from Chinese cities: Implication of the shifting and upgrading of its industries. Environ. Pollut. 259, 113853 (2020).
151	Shanghai	2014-06-26	2014-08-24	2.86	6.3	Liu, D. et al. Spatiotemporal variations of chlorinated paraffins in PM2.5 from Chinese cities: Implication of the shifting and upgrading of its industries. Environ. Pollut. 259, 113853 (2020).
152	Guangzhou	2013-10-22	2013-11-13	11.5	12.77	Liu, D. et al. Spatiotemporal variations of chlorinated paraffins in PM2.5 from Chinese cities: Implication of the shifting and upgrading of its industries. Environ. Pollut. 259, 113853 (2020).
153	Guangzhou	2013-12-30	2014-01-20	12.6	33.3	Liu, D. et al. Spatiotemporal variations of chlorinated paraffins in PM2.5 from Chinese cities: Implication of the shifting and upgrading of its industries. Environ. Pollut. 259, 113853 (2020).
154	Guangzhou	2014-03-30	2014-04-20	23.3	28.12	Liu, D. et al. Spatiotemporal variations of chlorinated paraffins in PM2.5 from Chinese cities: Implication of the shifting and upgrading of its industries. Environ. Pollut. 259, 113853 (2020).
155	Guangzhou	2014-06-26	2014-08-24	3.47	3.7	Liu, D. et al. Spatiotemporal variations of chlorinated paraffins in PM2.5 from Chinese cities: Implication of the shifting and upgrading of its industries. Environ. Pollut. 259, 113853 (2020).
156	Taiyuang	2013-10-22	2013-11-13	78.2	10.06	Liu, D. et al. Spatiotemporal variations of chlorinated paraffins in PM2.5 from Chinese cities: Implication of the shifting and upgrading of its industries. Environ. Pollut. 259, 113853 (2020).
157	Taiyuang	2013-12-30	2014-01-20	13.4	11.99	Liu, D. et al. Spatiotemporal variations of chlorinated paraffins in PM2.5 from Chinese cities: Implication of the shifting and upgrading of its industries. Environ. Pollut. 259, 113853 (2020).
158	Taiyuang	2014-03-30	2014-04-20	13.1	6.04	Liu, D. et al. Spatiotemporal variations of chlorinated paraffins in PM2.5 from Chinese cities: Implication of the shifting and upgrading of its industries. Environ. Pollut. 259, 113853 (2020).
159	Taiyuang	2014-06-26	2014-08-24	10.5	3.91	Liu, D. et al. Spatiotemporal variations of chlorinated paraffins in PM2.5 from Chinese cities: Implication of the shifting and upgrading of its industries. Environ. Pollut. 259, 113853 (2020).
160	Xinxiang	2013-10-22	2013-11-13	85.2	22.16	Liu, D. et al. Spatiotemporal variations of chlorinated paraffins in PM2.5 from Chinese cities: Implication of the shifting and upgrading of its industries. Environ. Pollut. 259, 113853 (2020).
161	Xinxiang	2013-12-30	2014-01-20	73.5	34.91	Liu, D. et al. Spatiotemporal variations of chlorinated paraffins in PM2.5 from Chinese cities: Implication of the shifting and upgrading of its industries. Environ. Pollut. 259, 113853 (2020).
162	Xinxiang	2014-03-30	2014-04-20	14.7	17.26	Liu, D. et al. Spatiotemporal variations of chlorinated paraffins in PM2.5 from Chinese cities: Implication of the shifting and upgrading of its industries. Environ. Pollut. 259, 113853 (2020).
163	Xinxiang	2014-06-26	2014-08-24	8.41	9.58	Liu, D. et al. Spatiotemporal variations of chlorinated paraffins in PM2.5 from Chinese cities: Implication of the shifting and upgrading of its industries. Environ. Pollut. 259, 113853 (2020).
164	Wuhan	2013-10-22	2013-11-13	5.7	3.82	Liu, D. et al. Spatiotemporal variations of chlorinated paraffins in PM2.5 from Chinese cities: Implication of the shifting and upgrading of its industries. Environ. Pollut. 259, 113853 (2020).
165	Wuhan	2014-03-30	2014-04-20	5.16	2.99	Liu, D. et al. Spatiotemporal variations of chlorinated paraffins in PM2.5 from Chinese cities: Implication of the shifting and upgrading of its industries. Environ. Pollut. 259, 113853 (2020).
166	Wuhan	2014-06-26	2014-08-24	2.98	1.48	Liu, D. et al. Spatiotemporal variations of chlorinated paraffins in PM2.5 from Chinese cities: Implication of the shifting and upgrading of its industries. Environ. Pollut. 259, 113853 (2020).
167	Lanzhou	2013-10-22	2013-11-13	17.7	3.82	Liu, D. et al. Spatiotemporal variations of chlorinated paraffins in PM2.5 from Chinese cities: Implication of the shifting and upgrading of its industries. Environ. Pollut. 259, 113853 (2020).
168	Lanzhou	2013-12-30	2014-01-20	27.5	5.46	Liu, D. et al. Spatiotemporal variations of chlorinated paraffins in PM2.5 from Chinese cities: Implication of the shifting and upgrading of its industries. Environ. Pollut. 259, 113853 (2020).
169	Lanzhou	2014-03-30	2014-04-20	4.36	2.99	Liu, D. et al. Spatiotemporal variations of chlorinated paraffins in PM2.5 from Chinese cities: Implication of the shifting and upgrading of its industries. Environ. Pollut. 259, 113853 (2020).
170	Lanzhou	2014-06-26	2014-08-24	9.29	2.48	Liu, D. et al. Spatiotemporal variations of chlorinated paraffins in PM2.5 from Chinese cities: Implication of the shifting and upgrading of its industries. Environ. Pollut. 259, 113853 (2020).
171	Chengdu	2013-10-22	2013-11-13	12.5	4.82	Liu, D. et al. Spatiotemporal variations of chlorinated paraffins in PM2.5 from Chinese cities: Implication of the shifting and upgrading of its industries. Environ. Pollut. 259, 113853 (2020).
172	Chengdu	2013-12-30	2014-01-20	25.8	8.46	Liu, D. et al. Spatiotemporal variations of chlorinated paraffins in PM2.5 from Chinese cities: Implication of the shifting and upgrading of its industries. Environ. Pollut. 259, 113853 (2020).
173	Chengdu	2014-03-30	2014-04-20	3.82	2.99	Liu, D. et al. Spatiotemporal variations of chlorinated paraffins in PM2.5 from Chinese cities: Implication of the shifting and upgrading of its industries. Environ. Pollut. 259, 113853 (2020).
174	Chengdu	2014-06-26	2014-08-24	8.5	2.48	Liu, D. et al. Spatiotemporal variations of chlorinated paraffins in PM2.5 from Chinese cities: Implication of the shifting and upgrading of its industries. Environ. Pollut. 259, 113853 (2020).
175	Guiyang	2013-10-22	2013-11-13	11.4	3.82	Liu, D. et al. Spatiotemporal variations of chlorinated paraffins in PM2.5 from Chinese cities: Implication of the shifting and upgrading of its industries. Environ. Pollut. 259, 113853 (2020).
176	Guiyang	2013-12-30	2014-01-20	39.9	8.46	Liu, D. et al. Spatiotemporal variations of chlorinated paraffins in PM2.5 from Chinese cities: Implication of the shifting and upgrading of its industries. Environ. Pollut. 259, 113853 (2020).
177	Qinhuangdao	2015.8.24-2016.8.26		12.54	5.509	Jiang, L. et al. Land–Ocean Exchange Mechanism of Chlorinated Paraffins and Polycyclic Aromatic Hydrocarbons with Diverse Sources in a Coastal Zone Boundary Area, North China: The Role of Regional Atmospheric Transmission. Environ. Sci. Technol. 56, 12852-12862 (2022).
178	Henan	2016-2017		77.3684	26.0379	Li, Q. et al. The impact of three related emission industries on regional atmospheric chlorinated paraffins pollution. Environ. Pollut. 316, 120564 (2023).
179	Henan	2016-2017		164.211	28.5056	Li, Q. et al. The impact of three related emission industries on regional atmospheric chlorinated paraffins pollution. Environ. Pollut. 316, 120564 (2023).
180	Henan	2016-2017		189.474	23.7794	Li, Q. et al. The impact of three related emission industries on regional atmospheric chlorinated paraffins pollution. Environ. Pollut. 316, 120564 (2023).
181	Henan	2016-2017		80.5263	18.7982	Li, Q. et al. The impact of three related emission industries on regional atmospheric chlorinated paraffins pollution. Environ. Pollut. 316, 120564 (2023).
182	Henan	2016-2017		72.6316	17.6361	Li, Q. et al. The impact of three related emission industries on regional atmospheric chlorinated paraffins pollution. Environ. Pollut. 316, 120564 (2023).
183	Zhejiang			73	51.2949	Ai. Q. et al. Air-soil exchange of and risks posed by short- and medium-chain chlorinated paraffins: Case study in a contaminated area in China. Chemosphere 297, 134230 (2022).
184	Zhejiang			83	89.1597	Ai. Q. et al. Air-soil exchange of and risks posed by short- and medium-chain chlorinated paraffins: Case study in a contaminated area in China. Chemosphere 297, 134230 (2022).
185	Zhejiang			167	30.4049	Ai. Q. et al. Air-soil exchange of and risks posed by short- and medium-chain chlorinated paraffins: Case study in a contaminated area in China. Chemosphere 297, 134230 (2022).
186	Zhejiang			81	26.234	Ai. Q. et al. Air-soil exchange of and risks posed by short- and medium-chain chlorinated paraffins: Case study in a contaminated area in China. Chemosphere 297, 134230 (2022).
187	Zhuhai City	20180201		4.74	7.89446	He, J. et al. Gridded emission inventory of organophosphorus flame retardants in China: Usage, emission, and validation. Environ. Pollut. 290, 118071 (2021). National Key Research and Development Program (2017YFC0212002, 2017.7.1–2020.12.31)
188	Zhuhai City	20180202		4.26	5.56176	He, J. et al. Gridded emission inventory of organophosphorus flame retardants in China: Usage, emission, and validation. Environ. Pollut. 290, 118071 (2021). National Key Research and Development Program (2017YFC0212002, 2017.7.1–2020.12.31)
189	Zhuhai City	20180203		3.66	4.64779	He, J. et al. Gridded emission inventory of organophosphorus flame retardants in China: Usage, emission, and validation. Environ. Pollut. 290, 118071 (2021). National Key Research and Development Program (2017YFC0212002, 2017.7.1–2020.12.31)
190	Zhuhai City	20180204		0.98	5.11389	He, J. et al. Gridded emission inventory of organophosphorus flame retardants in China: Usage, emission, and validation. Environ. Pollut. 290, 118071 (2021). National Key Research and Development Program (2017YFC0212002, 2017.7.1–2020.12.31)
191	Zhuhai City	20180205		4.32	3.39922	He, J. et al. Gridded emission inventory of organophosphorus flame retardants in China: Usage, emission, and validation. Environ. Pollut. 290, 118071 (2021). National Key Research and Development Program (2017YFC0212002, 2017.7.1–2020.12.31)
192	Zhuhai City	20180206		5.85	6.55365	He, J. et al. Gridded emission inventory of organophosphorus flame retardants in China: Usage, emission, and validation. Environ. Pollut. 290, 118071 (2021). National Key Research and Development Program (2017YFC0212002, 2017.7.1–2020.12.31)
193	Zhuhai City	20180207		3.13	6.10718	He, J. et al. Gridded emission inventory of organophosphorus flame retardants in China: Usage, emission, and validation. Environ. Pollut. 290, 118071 (2021). National Key Research and Development Program (2017YFC0212002, 2017.7.1–2020.12.31)
194	Shenzhen	20180201		5.13	4.91194	He, J. et al. Gridded emission inventory of organophosphorus flame retardants in China: Usage, emission, and validation. Environ. Pollut. 290, 118071 (2021). National Key Research and Development Program (2017YFC0212002, 2017.7.1–2020.12.31)
195	Shenzhen	20180202		3.44	2.96476	He, J. et al. Gridded emission inventory of organophosphorus flame retardants in China: Usage, emission, and validation. Environ. Pollut. 290, 118071 (2021). National Key Research and Development Program (2017YFC0212002, 2017.7.1–2020.12.31)
196	Shenzhen	20180203		0.74	4.08695	He, J. et al. Gridded emission inventory of organophosphorus flame retardants in China: Usage, emission, and validation. Environ. Pollut. 290, 118071 (2021). National Key Research and Development Program (2017YFC0212002, 2017.7.1–2020.12.31)
197	Shenzhen	20180204		2.21	4.38554	He, J. et al. Gridded emission inventory of organophosphorus flame retardants in China: Usage, emission, and validation. Environ. Pollut. 290, 118071 (2021). National Key Research and Development Program (2017YFC0212002, 2017.7.1–2020.12.31)
198	Shenzhen	20180205		3.17	0.873285	He, J. et al. Gridded emission inventory of organophosphorus flame retardants in China: Usage, emission, and validation. Environ. Pollut. 290, 118071 (2021). National Key Research and Development Program (2017YFC0212002, 2017.7.1–2020.12.31)
199	Shenzhen	20180206		2.03	5.21969	He, J. et al. Gridded emission inventory of organophosphorus flame retardants in China: Usage, emission, and validation. Environ. Pollut. 290, 118071 (2021). National Key Research and Development Program (2017YFC0212002, 2017.7.1–2020.12.31)
200	Shenzhen	20180207		3.8	5.02027	He, J. et al. Gridded emission inventory of organophosphorus flame retardants in China: Usage, emission, and validation. Environ. Pollut. 290, 118071 (2021). National Key Research and Development Program (2017YFC0212002, 2017.7.1–2020.12.31)
201	Dongguan	20180201		7.09	9.93654	He, J. et al. Gridded emission inventory of organophosphorus flame retardants in China: Usage, emission, and validation. Environ. Pollut. 290, 118071 (2021). National Key Research and Development Program (2017YFC0212002, 2017.7.1–2020.12.31)
202	Dongguan	20180202		1.55	5.40807	He, J. et al. Gridded emission inventory of organophosphorus flame retardants in China: Usage, emission, and validation. Environ. Pollut. 290, 118071 (2021). National Key Research and Development Program (2017YFC0212002, 2017.7.1–2020.12.31)
203	Dongguan	20180203		3.79	13.6443	He, J. et al. Gridded emission inventory of organophosphorus flame retardants in China: Usage, emission, and validation. Environ. Pollut. 290, 118071 (2021). National Key Research and Development Program (2017YFC0212002, 2017.7.1–2020.12.31)
204	Dongguan	20180204		11.46	9.57617	He, J. et al. Gridded emission inventory of organophosphorus flame retardants in China: Usage, emission, and validation. Environ. Pollut. 290, 118071 (2021). National Key Research and Development Program (2017YFC0212002, 2017.7.1–2020.12.31)
205	Dongguan	20180205		26.03	8.12929	He, J. et al. Gridded emission inventory of organophosphorus flame retardants in China: Usage, emission, and validation. Environ. Pollut. 290, 118071 (2021). National Key Research and Development Program (2017YFC0212002, 2017.7.1–2020.12.31)
206	Dongguan	20180206		2.44	6.97183	He, J. et al. Gridded emission inventory of organophosphorus flame retardants in China: Usage, emission, and validation. Environ. Pollut. 290, 118071 (2021). National Key Research and Development Program (2017YFC0212002, 2017.7.1–2020.12.31)
207	Dongguan	20180207		3.35	5.10578	He, J. et al. Gridded emission inventory of organophosphorus flame retardants in China: Usage, emission, and validation. Environ. Pollut. 290, 118071 (2021). National Key Research and Development Program (2017YFC0212002, 2017.7.1–2020.12.31)
208	Huizhou	20180201		5.39	2.44938	He, J. et al. Gridded emission inventory of organophosphorus flame retardants in China: Usage, emission, and validation. Environ. Pollut. 290, 118071 (2021). National Key Research and Development Program (2017YFC0212002, 2017.7.1–2020.12.31)
209	Huizhou	20180202		3.54	1.81065	He, J. et al. Gridded emission inventory of organophosphorus flame retardants in China: Usage, emission, and validation. Environ. Pollut. 290, 118071 (2021). National Key Research and Development Program (2017YFC0212002, 2017.7.1–2020.12.31)
210	Huizhou	20180203		4.71	1.71034	He, J. et al. Gridded emission inventory of organophosphorus flame retardants in China: Usage, emission, and validation. Environ. Pollut. 290, 118071 (2021). National Key Research and Development Program (2017YFC0212002, 2017.7.1–2020.12.31)
211	Huizhou	20180204		1.16	2.91959	He, J. et al. Gridded emission inventory of organophosphorus flame retardants in China: Usage, emission, and validation. Environ. Pollut. 290, 118071 (2021). National Key Research and Development Program (2017YFC0212002, 2017.7.1–2020.12.31)
212	Huizhou	20180205		3.24	2.3956	He, J. et al. Gridded emission inventory of organophosphorus flame retardants in China: Usage, emission, and validation. Environ. Pollut. 290, 118071 (2021). National Key Research and Development Program (2017YFC0212002, 2017.7.1–2020.12.31)
213	Huizhou	20180206		6.59	2.49187	He, J. et al. Gridded emission inventory of organophosphorus flame retardants in China: Usage, emission, and validation. Environ. Pollut. 290, 118071 (2021). National Key Research and Development Program (2017YFC0212002, 2017.7.1–2020.12.31)
214	Huizhou	20180207		3.28	1.52448	He, J. et al. Gridded emission inventory of organophosphorus flame retardants in China: Usage, emission, and validation. Environ. Pollut. 290, 118071 (2021). National Key Research and Development Program (2017YFC0212002, 2017.7.1–2020.12.31)
215	Zhongshan city	20180201		6.19	8.78021	He, J. et al. Gridded emission inventory of organophosphorus flame retardants in China: Usage, emission, and validation. Environ. Pollut. 290, 118071 (2021). National Key Research and Development Program (2017YFC0212002, 2017.7.1–2020.12.31)
216	Zhongshan city	20180202		5.53	5.59154	He, J. et al. Gridded emission inventory of organophosphorus flame retardants in China: Usage, emission, and validation. Environ. Pollut. 290, 118071 (2021). National Key Research and Development Program (2017YFC0212002, 2017.7.1–2020.12.31)
217	Zhongshan city	20180203		5.57	5.37259	He, J. et al. Gridded emission inventory of organophosphorus flame retardants in China: Usage, emission, and validation. Environ. Pollut. 290, 118071 (2021). National Key Research and Development Program (2017YFC0212002, 2017.7.1–2020.12.31)
218	Zhongshan city	20180204		10.48	10.8374	He, J. et al. Gridded emission inventory of organophosphorus flame retardants in China: Usage, emission, and validation. Environ. Pollut. 290, 118071 (2021). National Key Research and Development Program (2017YFC0212002, 2017.7.1–2020.12.31)
219	Zhongshan city	20180205		11.84	4.70881	He, J. et al. Gridded emission inventory of organophosphorus flame retardants in China: Usage, emission, and validation. Environ. Pollut. 290, 118071 (2021). National Key Research and Development Program (2017YFC0212002, 2017.7.1–2020.12.31)
220	Zhongshan city	20180206		6.85	5.95947	He, J. et al. Gridded emission inventory of organophosphorus flame retardants in China: Usage, emission, and validation. Environ. Pollut. 290, 118071 (2021). National Key Research and Development Program (2017YFC0212002, 2017.7.1–2020.12.31)
221	Zhongshan city	20180207		4.67	6.15816	He, J. et al. Gridded emission inventory of organophosphorus flame retardants in China: Usage, emission, and validation. Environ. Pollut. 290, 118071 (2021). National Key Research and Development Program (2017YFC0212002, 2017.7.1–2020.12.31)
222	Jiangmen city	20180201		7.18	6.94214	He, J. et al. Gridded emission inventory of organophosphorus flame retardants in China: Usage, emission, and validation. Environ. Pollut. 290, 118071 (2021). National Key Research and Development Program (2017YFC0212002, 2017.7.1–2020.12.31)
223	Jiangmen city	20180202		5.52	7.38498	He, J. et al. Gridded emission inventory of organophosphorus flame retardants in China: Usage, emission, and validation. Environ. Pollut. 290, 118071 (2021). National Key Research and Development Program (2017YFC0212002, 2017.7.1–2020.12.31)
224	Jiangmen city	20180203		5.66	19.8199	He, J. et al. Gridded emission inventory of organophosphorus flame retardants in China: Usage, emission, and validation. Environ. Pollut. 290, 118071 (2021). National Key Research and Development Program (2017YFC0212002, 2017.7.1–2020.12.31)
225	Jiangmen city	20180204		9.52	9.15539	He, J. et al. Gridded emission inventory of organophosphorus flame retardants in China: Usage, emission, and validation. Environ. Pollut. 290, 118071 (2021). National Key Research and Development Program (2017YFC0212002, 2017.7.1–2020.12.31)
226	Jiangmen city	20180205		9.47	8.19316	He, J. et al. Gridded emission inventory of organophosphorus flame retardants in China: Usage, emission, and validation. Environ. Pollut. 290, 118071 (2021). National Key Research and Development Program (2017YFC0212002, 2017.7.1–2020.12.31)
227	Jiangmen city	20180206		5.38	6.01143	He, J. et al. Gridded emission inventory of organophosphorus flame retardants in China: Usage, emission, and validation. Environ. Pollut. 290, 118071 (2021). National Key Research and Development Program (2017YFC0212002, 2017.7.1–2020.12.31)
228	Jiangmen city	20180207		5.41	8.08829	He, J. et al. Gridded emission inventory of organophosphorus flame retardants in China: Usage, emission, and validation. Environ. Pollut. 290, 118071 (2021). National Key Research and Development Program (2017YFC0212002, 2017.7.1–2020.12.31)
229	Foshan urban area	20180201		7.09	6.8157	He, J. et al. Gridded emission inventory of organophosphorus flame retardants in China: Usage, emission, and validation. Environ. Pollut. 290, 118071 (2021). National Key Research and Development Program (2017YFC0212002, 2017.7.1–2020.12.31)
230	Foshan urban area	20180202		0.98	4.77551	He, J. et al. Gridded emission inventory of organophosphorus flame retardants in China: Usage, emission, and validation. Environ. Pollut. 290, 118071 (2021). National Key Research and Development Program (2017YFC0212002, 2017.7.1–2020.12.31)
231	Foshan urban area	20180203		6.61	6.54698	He, J. et al. Gridded emission inventory of organophosphorus flame retardants in China: Usage, emission, and validation. Environ. Pollut. 290, 118071 (2021). National Key Research and Development Program (2017YFC0212002, 2017.7.1–2020.12.31)
232	Foshan urban area	20180204		12.25	8.53452	He, J. et al. Gridded emission inventory of organophosphorus flame retardants in China: Usage, emission, and validation. Environ. Pollut. 290, 118071 (2021). National Key Research and Development Program (2017YFC0212002, 2017.7.1–2020.12.31)
233	Foshan urban area	20180205		13.33	5.62769	He, J. et al. Gridded emission inventory of organophosphorus flame retardants in China: Usage, emission, and validation. Environ. Pollut. 290, 118071 (2021). National Key Research and Development Program (2017YFC0212002, 2017.7.1–2020.12.31)
234	Foshan urban area	20180207		4.03	7.02642	He, J. et al. Gridded emission inventory of organophosphorus flame retardants in China: Usage, emission, and validation. Environ. Pollut. 290, 118071 (2021). National Key Research and Development Program (2017YFC0212002, 2017.7.1–2020.12.31)
235	Foshan urban area	20180207		7.73	5.20654	He, J. et al. Gridded emission inventory of organophosphorus flame retardants in China: Usage, emission, and validation. Environ. Pollut. 290, 118071 (2021). National Key Research and Development Program (2017YFC0212002, 2017.7.1–2020.12.31)
236	Zhaoqing city	20180201		6.02	4.6478	He, J. et al. Gridded emission inventory of organophosphorus flame retardants in China: Usage, emission, and validation. Environ. Pollut. 290, 118071 (2021). National Key Research and Development Program (2017YFC0212002, 2017.7.1–2020.12.31)
237	Zhaoqing city	20180202		2.91	3.51324	He, J. et al. Gridded emission inventory of organophosphorus flame retardants in China: Usage, emission, and validation. Environ. Pollut. 290, 118071 (2021). National Key Research and Development Program (2017YFC0212002, 2017.7.1–2020.12.31)
238	Zhaoqing city	20180203		5.63	4.72577	He, J. et al. Gridded emission inventory of organophosphorus flame retardants in China: Usage, emission, and validation. Environ. Pollut. 290, 118071 (2021). National Key Research and Development Program (2017YFC0212002, 2017.7.1–2020.12.31)
239	Zhaoqing city	20180204		10.74	5.65178	He, J. et al. Gridded emission inventory of organophosphorus flame retardants in China: Usage, emission, and validation. Environ. Pollut. 290, 118071 (2021). National Key Research and Development Program (2017YFC0212002, 2017.7.1–2020.12.31)
240	Zhaoqing city	20180205		2.51	5.16227	He, J. et al. Gridded emission inventory of organophosphorus flame retardants in China: Usage, emission, and validation. Environ. Pollut. 290, 118071 (2021). National Key Research and Development Program (2017YFC0212002, 2017.7.1–2020.12.31)
241	Zhaoqing city	20180206		3.33	5.98768	He, J. et al. Gridded emission inventory of organophosphorus flame retardants in China: Usage, emission, and validation. Environ. Pollut. 290, 118071 (2021). National Key Research and Development Program (2017YFC0212002, 2017.7.1–2020.12.31)
242	Zhaoqing city	20180207		4.76	7.97606	He, J. et al. Gridded emission inventory of organophosphorus flame retardants in China: Usage, emission, and validation. Environ. Pollut. 290, 118071 (2021). National Key Research and Development Program (2017YFC0212002, 2017.7.1–2020.12.31)
243	Jiangmen city	20180607		19.96	6.75971	He, J. et al. Gridded emission inventory of organophosphorus flame retardants in China: Usage, emission, and validation. Environ. Pollut. 290, 118071 (2021). National Key Research and Development Program (2017YFC0212002, 2017.7.1–2020.12.31)
244	Jiangmen city	20180609		15.58	11.4848	He, J. et al. Gridded emission inventory of organophosphorus flame retardants in China: Usage, emission, and validation. Environ. Pollut. 290, 118071 (2021). National Key Research and Development Program (2017YFC0212002, 2017.7.1–2020.12.31)
245	Jiangmen city	20180610		12.03	13.7299	He, J. et al. Gridded emission inventory of organophosphorus flame retardants in China: Usage, emission, and validation. Environ. Pollut. 290, 118071 (2021). National Key Research and Development Program (2017YFC0212002, 2017.7.1–2020.12.31)
246	Jiangmen city	20180611		15.52	3.75367	He, J. et al. Gridded emission inventory of organophosphorus flame retardants in China: Usage, emission, and validation. Environ. Pollut. 290, 118071 (2021). National Key Research and Development Program (2017YFC0212002, 2017.7.1–2020.12.31)
247	Jiangmen city	20180612		1.6	2.70683	He, J. et al. Gridded emission inventory of organophosphorus flame retardants in China: Usage, emission, and validation. Environ. Pollut. 290, 118071 (2021). National Key Research and Development Program (2017YFC0212002, 2017.7.1–2020.12.31)
248	Jiangmen city	20180613		3.02	2.87895	He, J. et al. Gridded emission inventory of organophosphorus flame retardants in China: Usage, emission, and validation. Environ. Pollut. 290, 118071 (2021). National Key Research and Development Program (2017YFC0212002, 2017.7.1–2020.12.31)
249	Jiangmen city	20180615		11.01	9.65382	He, J. et al. Gridded emission inventory of organophosphorus flame retardants in China: Usage, emission, and validation. Environ. Pollut. 290, 118071 (2021). National Key Research and Development Program (2017YFC0212002, 2017.7.1–2020.12.31)
250	Shenzhen	20180606		8.02	4.90605	He, J. et al. Gridded emission inventory of organophosphorus flame retardants in China: Usage, emission, and validation. Environ. Pollut. 290, 118071 (2021). National Key Research and Development Program (2017YFC0212002, 2017.7.1–2020.12.31)
251	Shenzhen	20180609		8.02	6.86843	He, J. et al. Gridded emission inventory of organophosphorus flame retardants in China: Usage, emission, and validation. Environ. Pollut. 290, 118071 (2021). National Key Research and Development Program (2017YFC0212002, 2017.7.1–2020.12.31)
252	Shenzhen	20180610		7.64	7.3183	He, J. et al. Gridded emission inventory of organophosphorus flame retardants in China: Usage, emission, and validation. Environ. Pollut. 290, 118071 (2021). National Key Research and Development Program (2017YFC0212002, 2017.7.1–2020.12.31)
253	Shenzhen	20180611		7.83	4.37374	He, J. et al. Gridded emission inventory of organophosphorus flame retardants in China: Usage, emission, and validation. Environ. Pollut. 290, 118071 (2021). National Key Research and Development Program (2017YFC0212002, 2017.7.1–2020.12.31)
254	Shenzhen	20180612		7.86	1.82232	He, J. et al. Gridded emission inventory of organophosphorus flame retardants in China: Usage, emission, and validation. Environ. Pollut. 290, 118071 (2021). National Key Research and Development Program (2017YFC0212002, 2017.7.1–2020.12.31)
255	Shenzhen	20180613		0.93	1.67103	He, J. et al. Gridded emission inventory of organophosphorus flame retardants in China: Usage, emission, and validation. Environ. Pollut. 290, 118071 (2021). National Key Research and Development Program (2017YFC0212002, 2017.7.1–2020.12.31)
256	Shenzhen	20180614		0.77	2.35318	He, J. et al. Gridded emission inventory of organophosphorus flame retardants in China: Usage, emission, and validation. Environ. Pollut. 290, 118071 (2021). National Key Research and Development Program (2017YFC0212002, 2017.7.1–2020.12.31)
257	Dongguan	20180606		5.23	8.9312	He, J. et al. Gridded emission inventory of organophosphorus flame retardants in China: Usage, emission, and validation. Environ. Pollut. 290, 118071 (2021). National Key Research and Development Program (2017YFC0212002, 2017.7.1–2020.12.31)
258	Dongguan	20180607		6.53	8.9583	He, J. et al. Gridded emission inventory of organophosphorus flame retardants in China: Usage, emission, and validation. Environ. Pollut. 290, 118071 (2021). National Key Research and Development Program (2017YFC0212002, 2017.7.1–2020.12.31)
259	Dongguan	20180609		6.1	12.726	He, J. et al. Gridded emission inventory of organophosphorus flame retardants in China: Usage, emission, and validation. Environ. Pollut. 290, 118071 (2021). National Key Research and Development Program (2017YFC0212002, 2017.7.1–2020.12.31)
260	Dongguan	20180610		5.42	9.26149	He, J. et al. Gridded emission inventory of organophosphorus flame retardants in China: Usage, emission, and validation. Environ. Pollut. 290, 118071 (2021). National Key Research and Development Program (2017YFC0212002, 2017.7.1–2020.12.31)
261	Dongguan	20180611		5.29	8.32246	He, J. et al. Gridded emission inventory of organophosphorus flame retardants in China: Usage, emission, and validation. Environ. Pollut. 290, 118071 (2021). National Key Research and Development Program (2017YFC0212002, 2017.7.1–2020.12.31)
262	Dongguan	20180612		5.6	6.71237	He, J. et al. Gridded emission inventory of organophosphorus flame retardants in China: Usage, emission, and validation. Environ. Pollut. 290, 118071 (2021). National Key Research and Development Program (2017YFC0212002, 2017.7.1–2020.12.31)
263	Dongguan	20180613		6.13	9.34715	He, J. et al. Gridded emission inventory of organophosphorus flame retardants in China: Usage, emission, and validation. Environ. Pollut. 290, 118071 (2021). National Key Research and Development Program (2017YFC0212002, 2017.7.1–2020.12.31)
264	Huizhou	20180606		6.94	2.97454	He, J. et al. Gridded emission inventory of organophosphorus flame retardants in China: Usage, emission, and validation. Environ. Pollut. 290, 118071 (2021). National Key Research and Development Program (2017YFC0212002, 2017.7.1–2020.12.31)
265	Huizhou	20180609		8.85	5.43911	He, J. et al. Gridded emission inventory of organophosphorus flame retardants in China: Usage, emission, and validation. Environ. Pollut. 290, 118071 (2021). National Key Research and Development Program (2017YFC0212002, 2017.7.1–2020.12.31)
266	Huizhou	20180610		6.34	11.788	He, J. et al. Gridded emission inventory of organophosphorus flame retardants in China: Usage, emission, and validation. Environ. Pollut. 290, 118071 (2021). National Key Research and Development Program (2017YFC0212002, 2017.7.1–2020.12.31)
267	Huizhou	20180611		6.49	9.84627	He, J. et al. Gridded emission inventory of organophosphorus flame retardants in China: Usage, emission, and validation. Environ. Pollut. 290, 118071 (2021). National Key Research and Development Program (2017YFC0212002, 2017.7.1–2020.12.31)
268	Huizhou	20180612		6.6	3.69214	He, J. et al. Gridded emission inventory of organophosphorus flame retardants in China: Usage, emission, and validation. Environ. Pollut. 290, 118071 (2021). National Key Research and Development Program (2017YFC0212002, 2017.7.1–2020.12.31)
269	Huizhou	20180613		7.54	2.04824	He, J. et al. Gridded emission inventory of organophosphorus flame retardants in China: Usage, emission, and validation. Environ. Pollut. 290, 118071 (2021). National Key Research and Development Program (2017YFC0212002, 2017.7.1–2020.12.31)
270	Huizhou	20180614		6.78	2.99012	He, J. et al. Gridded emission inventory of organophosphorus flame retardants in China: Usage, emission, and validation. Environ. Pollut. 290, 118071 (2021). National Key Research and Development Program (2017YFC0212002, 2017.7.1–2020.12.31)
271	Zhongshan	20180606		18.37	13.7423	He, J. et al. Gridded emission inventory of organophosphorus flame retardants in China: Usage, emission, and validation. Environ. Pollut. 290, 118071 (2021). National Key Research and Development Program (2017YFC0212002, 2017.7.1–2020.12.31)
272	Zhongshan	20180609		19.35	11.8428	He, J. et al. Gridded emission inventory of organophosphorus flame retardants in China: Usage, emission, and validation. Environ. Pollut. 290, 118071 (2021). National Key Research and Development Program (2017YFC0212002, 2017.7.1–2020.12.31)
273	Zhongshan	20180610		14.92	11.8034	He, J. et al. Gridded emission inventory of organophosphorus flame retardants in China: Usage, emission, and validation. Environ. Pollut. 290, 118071 (2021). National Key Research and Development Program (2017YFC0212002, 2017.7.1–2020.12.31)
274	Zhongshan	20180611		18.81	10.7781	He, J. et al. Gridded emission inventory of organophosphorus flame retardants in China: Usage, emission, and validation. Environ. Pollut. 290, 118071 (2021). National Key Research and Development Program (2017YFC0212002, 2017.7.1–2020.12.31)
275	Zhongshan	20180613		3.6	2.30904	He, J. et al. Gridded emission inventory of organophosphorus flame retardants in China: Usage, emission, and validation. Environ. Pollut. 290, 118071 (2021). National Key Research and Development Program (2017YFC0212002, 2017.7.1–2020.12.31)
276	Zhongshan	20180614		2.32	4.80379	He, J. et al. Gridded emission inventory of organophosphorus flame retardants in China: Usage, emission, and validation. Environ. Pollut. 290, 118071 (2021). National Key Research and Development Program (2017YFC0212002, 2017.7.1–2020.12.31)
277	Zhongshan	20180615		14.5	7.48557	He, J. et al. Gridded emission inventory of organophosphorus flame retardants in China: Usage, emission, and validation. Environ. Pollut. 290, 118071 (2021). National Key Research and Development Program (2017YFC0212002, 2017.7.1–2020.12.31)
278	Zhuhai City	20180606		4.01	5.50633	He, J. et al. Gridded emission inventory of organophosphorus flame retardants in China: Usage, emission, and validation. Environ. Pollut. 290, 118071 (2021). National Key Research and Development Program (2017YFC0212002, 2017.7.1–2020.12.31)
279	Zhuhai City	20180609		9.45	9.02705	He, J. et al. Gridded emission inventory of organophosphorus flame retardants in China: Usage, emission, and validation. Environ. Pollut. 290, 118071 (2021). National Key Research and Development Program (2017YFC0212002, 2017.7.1–2020.12.31)
280	Zhuhai City	20180610		6.02	9.17321	He, J. et al. Gridded emission inventory of organophosphorus flame retardants in China: Usage, emission, and validation. Environ. Pollut. 290, 118071 (2021). National Key Research and Development Program (2017YFC0212002, 2017.7.1–2020.12.31)
281	Zhuhai City	20180611		14.12	11.4475	He, J. et al. Gridded emission inventory of organophosphorus flame retardants in China: Usage, emission, and validation. Environ. Pollut. 290, 118071 (2021). National Key Research and Development Program (2017YFC0212002, 2017.7.1–2020.12.31)
282	Zhuhai City	20180612		1.98	3.20978	He, J. et al. Gridded emission inventory of organophosphorus flame retardants in China: Usage, emission, and validation. Environ. Pollut. 290, 118071 (2021). National Key Research and Development Program (2017YFC0212002, 2017.7.1–2020.12.31)
283	Zhuhai City	20180613		1.97	3.27423	He, J. et al. Gridded emission inventory of organophosphorus flame retardants in China: Usage, emission, and validation. Environ. Pollut. 290, 118071 (2021). National Key Research and Development Program (2017YFC0212002, 2017.7.1–2020.12.31)
284	Zhuhai City	20180614		1.74	8.26177	He, J. et al. Gridded emission inventory of organophosphorus flame retardants in China: Usage, emission, and validation. Environ. Pollut. 290, 118071 (2021). National Key Research and Development Program (2017YFC0212002, 2017.7.1–2020.12.31)
285	Foshan urban area	20180606		5.49	9.29987	He, J. et al. Gridded emission inventory of organophosphorus flame retardants in China: Usage, emission, and validation. Environ. Pollut. 290, 118071 (2021). National Key Research and Development Program (2017YFC0212002, 2017.7.1–2020.12.31)
286	Foshan urban area	20180609		4.28	8.45959	He, J. et al. Gridded emission inventory of organophosphorus flame retardants in China: Usage, emission, and validation. Environ. Pollut. 290, 118071 (2021). National Key Research and Development Program (2017YFC0212002, 2017.7.1–2020.12.31)
287	Foshan urban area	20180610		3.84	14.7998	He, J. et al. Gridded emission inventory of organophosphorus flame retardants in China: Usage, emission, and validation. Environ. Pollut. 290, 118071 (2021). National Key Research and Development Program (2017YFC0212002, 2017.7.1–2020.12.31)
288	Foshan urban area	20180611		3.82	10.7274	He, J. et al. Gridded emission inventory of organophosphorus flame retardants in China: Usage, emission, and validation. Environ. Pollut. 290, 118071 (2021). National Key Research and Development Program (2017YFC0212002, 2017.7.1–2020.12.31)
289	Foshan urban area	20180613		7.65	6.77387	He, J. et al. Gridded emission inventory of organophosphorus flame retardants in China: Usage, emission, and validation. Environ. Pollut. 290, 118071 (2021). National Key Research and Development Program (2017YFC0212002, 2017.7.1–2020.12.31)
290	Foshan urban area	20180614		4.52	4.22113	He, J. et al. Gridded emission inventory of organophosphorus flame retardants in China: Usage, emission, and validation. Environ. Pollut. 290, 118071 (2021). National Key Research and Development Program (2017YFC0212002, 2017.7.1–2020.12.31)
291	Foshan urban area	20180615		3.24	20.917	He, J. et al. Gridded emission inventory of organophosphorus flame retardants in China: Usage, emission, and validation. Environ. Pollut. 290, 118071 (2021). National Key Research and Development Program (2017YFC0212002, 2017.7.1–2020.12.31)
292	Zhaoqing city	20180606		6.39	6.87605	He, J. et al. Gridded emission inventory of organophosphorus flame retardants in China: Usage, emission, and validation. Environ. Pollut. 290, 118071 (2021). National Key Research and Development Program (2017YFC0212002, 2017.7.1–2020.12.31)
293	Zhaoqing city	20180609		6.88	7.61708	He, J. et al. Gridded emission inventory of organophosphorus flame retardants in China: Usage, emission, and validation. Environ. Pollut. 290, 118071 (2021). National Key Research and Development Program (2017YFC0212002, 2017.7.1–2020.12.31)
294	Zhaoqing city	20180610		5.86	13.0567	He, J. et al. Gridded emission inventory of organophosphorus flame retardants in China: Usage, emission, and validation. Environ. Pollut. 290, 118071 (2021). National Key Research and Development Program (2017YFC0212002, 2017.7.1–2020.12.31)
295	Zhaoqing city	20180611		6.45	9.88941	He, J. et al. Gridded emission inventory of organophosphorus flame retardants in China: Usage, emission, and validation. Environ. Pollut. 290, 118071 (2021). National Key Research and Development Program (2017YFC0212002, 2017.7.1–2020.12.31)
296	Zhaoqing city	20180612		5.84	2.47347	He, J. et al. Gridded emission inventory of organophosphorus flame retardants in China: Usage, emission, and validation. Environ. Pollut. 290, 118071 (2021). National Key Research and Development Program (2017YFC0212002, 2017.7.1–2020.12.31)
297	Zhaoqing city	20180613		10.6	4.42323	He, J. et al. Gridded emission inventory of organophosphorus flame retardants in China: Usage, emission, and validation. Environ. Pollut. 290, 118071 (2021). National Key Research and Development Program (2017YFC0212002, 2017.7.1–2020.12.31)
298	Zhaoqing city	20180614		5.1	5.33107	He, J. et al. Gridded emission inventory of organophosphorus flame retardants in China: Usage, emission, and validation. Environ. Pollut. 290, 118071 (2021). National Key Research and Development Program (2017YFC0212002, 2017.7.1–2020.12.31)
299	Beijing urban area	20180105	particle	14.26	14.2275	He, J. et al. Gridded emission inventory of organophosphorus flame retardants in China: Usage, emission, and validation. Environ. Pollut. 290, 118071 (2021). National Key Research and Development Program (2017YFC0212002, 2017.7.1–2020.12.31)
300	Beijing urban area	20180106	particle	14	21.9654	He, J. et al. Gridded emission inventory of organophosphorus flame retardants in China: Usage, emission, and validation. Environ. Pollut. 290, 118071 (2021). National Key Research and Development Program (2017YFC0212002, 2017.7.1–2020.12.31)
301	Beijing urban area	20180108	particle	13.68	9.19564	He, J. et al. Gridded emission inventory of organophosphorus flame retardants in China: Usage, emission, and validation. Environ. Pollut. 290, 118071 (2021). National Key Research and Development Program (2017YFC0212002, 2017.7.1–2020.12.31)
302	Beijing urban area	20180109	particle	4.38	5.58996	He, J. et al. Gridded emission inventory of organophosphorus flame retardants in China: Usage, emission, and validation. Environ. Pollut. 290, 118071 (2021). National Key Research and Development Program (2017YFC0212002, 2017.7.1–2020.12.31)
303	Beijing urban area	20180110	particle	4.01	4.32168	He, J. et al. Gridded emission inventory of organophosphorus flame retardants in China: Usage, emission, and validation. Environ. Pollut. 290, 118071 (2021). National Key Research and Development Program (2017YFC0212002, 2017.7.1–2020.12.31)
304	Beijing urban area	20180111	particle	9.23	48.9317	He, J. et al. Gridded emission inventory of organophosphorus flame retardants in China: Usage, emission, and validation. Environ. Pollut. 290, 118071 (2021). National Key Research and Development Program (2017YFC0212002, 2017.7.1–2020.12.31)
305	Beijing urban area	20180112	particle	15.59	20.2584	He, J. et al. Gridded emission inventory of organophosphorus flame retardants in China: Usage, emission, and validation. Environ. Pollut. 290, 118071 (2021). National Key Research and Development Program (2017YFC0212002, 2017.7.1–2020.12.31)
306	Background of Beijing	20180105	particle	2.69	23.9388	He, J. et al. Gridded emission inventory of organophosphorus flame retardants in China: Usage, emission, and validation. Environ. Pollut. 290, 118071 (2021). National Key Research and Development Program (2017YFC0212002, 2017.7.1–2020.12.31)
307	Background of Beijing	20180106	particle	1.84	15.6027	He, J. et al. Gridded emission inventory of organophosphorus flame retardants in China: Usage, emission, and validation. Environ. Pollut. 290, 118071 (2021). National Key Research and Development Program (2017YFC0212002, 2017.7.1–2020.12.31)
308	Background of Beijing	20180109	particle	7.2	5.12768	He, J. et al. Gridded emission inventory of organophosphorus flame retardants in China: Usage, emission, and validation. Environ. Pollut. 290, 118071 (2021). National Key Research and Development Program (2017YFC0212002, 2017.7.1–2020.12.31)
309	Background of Beijing	20180110	particle	0.65	2.90615	He, J. et al. Gridded emission inventory of organophosphorus flame retardants in China: Usage, emission, and validation. Environ. Pollut. 290, 118071 (2021). National Key Research and Development Program (2017YFC0212002, 2017.7.1–2020.12.31)
310	Background of Beijing	20180111	particle	1.97	7.42751	He, J. et al. Gridded emission inventory of organophosphorus flame retardants in China: Usage, emission, and validation. Environ. Pollut. 290, 118071 (2021). National Key Research and Development Program (2017YFC0212002, 2017.7.1–2020.12.31)
311	Background of Beijing	20180112	particle	2.92	9.35828	He, J. et al. Gridded emission inventory of organophosphorus flame retardants in China: Usage, emission, and validation. Environ. Pollut. 290, 118071 (2021). National Key Research and Development Program (2017YFC0212002, 2017.7.1–2020.12.31)
312	Shijiazhuang urban area	20180105	particle	6.46	17.1514	He, J. et al. Gridded emission inventory of organophosphorus flame retardants in China: Usage, emission, and validation. Environ. Pollut. 290, 118071 (2021). National Key Research and Development Program (2017YFC0212002, 2017.7.1–2020.12.31)
313	Shijiazhuang urban area	20180106	particle	3.26	14.4707	He, J. et al. Gridded emission inventory of organophosphorus flame retardants in China: Usage, emission, and validation. Environ. Pollut. 290, 118071 (2021). National Key Research and Development Program (2017YFC0212002, 2017.7.1–2020.12.31)
314	Shijiazhuang urban area	20180107	particle	4.05	13.0653	He, J. et al. Gridded emission inventory of organophosphorus flame retardants in China: Usage, emission, and validation. Environ. Pollut. 290, 118071 (2021). National Key Research and Development Program (2017YFC0212002, 2017.7.1–2020.12.31)
315	Shijiazhuang urban area	20180108	particle	5.1	10.2164	He, J. et al. Gridded emission inventory of organophosphorus flame retardants in China: Usage, emission, and validation. Environ. Pollut. 290, 118071 (2021). National Key Research and Development Program (2017YFC0212002, 2017.7.1–2020.12.31)
316	Shijiazhuang urban area	20180109	particle	2.4	14.5385	He, J. et al. Gridded emission inventory of organophosphorus flame retardants in China: Usage, emission, and validation. Environ. Pollut. 290, 118071 (2021). National Key Research and Development Program (2017YFC0212002, 2017.7.1–2020.12.31)
317	Shijiazhuang urban area	20180110	particle	2.84	12.8284	He, J. et al. Gridded emission inventory of organophosphorus flame retardants in China: Usage, emission, and validation. Environ. Pollut. 290, 118071 (2021). National Key Research and Development Program (2017YFC0212002, 2017.7.1–2020.12.31)
318	Shijiazhuang urban area	20180111	particle	2.91	10.7055	He, J. et al. Gridded emission inventory of organophosphorus flame retardants in China: Usage, emission, and validation. Environ. Pollut. 290, 118071 (2021). National Key Research and Development Program (2017YFC0212002, 2017.7.1–2020.12.31)
319	Background of Shijiazhuang	20180105	particle	3.95	32.1771	He, J. et al. Gridded emission inventory of organophosphorus flame retardants in China: Usage, emission, and validation. Environ. Pollut. 290, 118071 (2021). National Key Research and Development Program (2017YFC0212002, 2017.7.1–2020.12.31)
320	Background of Shijiazhuang	20180106	particle	1.88	28.6904	He, J. et al. Gridded emission inventory of organophosphorus flame retardants in China: Usage, emission, and validation. Environ. Pollut. 290, 118071 (2021). National Key Research and Development Program (2017YFC0212002, 2017.7.1–2020.12.31)
321	Background of Shijiazhuang	20180107	particle	2.37	11.2014	He, J. et al. Gridded emission inventory of organophosphorus flame retardants in China: Usage, emission, and validation. Environ. Pollut. 290, 118071 (2021). National Key Research and Development Program (2017YFC0212002, 2017.7.1–2020.12.31)
322	Background of Shijiazhuang	20180108	particle	2.95	28.7586	He, J. et al. Gridded emission inventory of organophosphorus flame retardants in China: Usage, emission, and validation. Environ. Pollut. 290, 118071 (2021). National Key Research and Development Program (2017YFC0212002, 2017.7.1–2020.12.31)
323	Background of Shijiazhuang	20180109	particle	1.44	36.917	He, J. et al. Gridded emission inventory of organophosphorus flame retardants in China: Usage, emission, and validation. Environ. Pollut. 290, 118071 (2021). National Key Research and Development Program (2017YFC0212002, 2017.7.1–2020.12.31)
324	Background of Shijiazhuang	20180110	particle	1.81	21.1323	He, J. et al. Gridded emission inventory of organophosphorus flame retardants in China: Usage, emission, and validation. Environ. Pollut. 290, 118071 (2021). National Key Research and Development Program (2017YFC0212002, 2017.7.1–2020.12.31)
325	Background of Shijiazhuang	20180111	particle	1.7	17.3954	He, J. et al. Gridded emission inventory of organophosphorus flame retardants in China: Usage, emission, and validation. Environ. Pollut. 290, 118071 (2021). National Key Research and Development Program (2017YFC0212002, 2017.7.1–2020.12.31)
326	Zhengzhou urban area	20180105	particle	851	13.6274	He, J. et al. Gridded emission inventory of organophosphorus flame retardants in China: Usage, emission, and validation. Environ. Pollut. 290, 118071 (2021). National Key Research and Development Program (2017YFC0212002, 2017.7.1–2020.12.31)
327	Zhengzhou urban area	20180106	particle	6.85	4.25882	He, J. et al. Gridded emission inventory of organophosphorus flame retardants in China: Usage, emission, and validation. Environ. Pollut. 290, 118071 (2021). National Key Research and Development Program (2017YFC0212002, 2017.7.1–2020.12.31)
328	Zhengzhou urban area	20180107	particle	9.01	9.55287	He, J. et al. Gridded emission inventory of organophosphorus flame retardants in China: Usage, emission, and validation. Environ. Pollut. 290, 118071 (2021). National Key Research and Development Program (2017YFC0212002, 2017.7.1–2020.12.31)
329	Zhengzhou urban area	20180108	particle	19.7	13.4557	He, J. et al. Gridded emission inventory of organophosphorus flame retardants in China: Usage, emission, and validation. Environ. Pollut. 290, 118071 (2021). National Key Research and Development Program (2017YFC0212002, 2017.7.1–2020.12.31)
330	Zhengzhou urban area	20180109	particle	9	14.473	He, J. et al. Gridded emission inventory of organophosphorus flame retardants in China: Usage, emission, and validation. Environ. Pollut. 290, 118071 (2021). National Key Research and Development Program (2017YFC0212002, 2017.7.1–2020.12.31)
331	Zhengzhou urban area	20180111	particle	7.77	25.3076	He, J. et al. Gridded emission inventory of organophosphorus flame retardants in China: Usage, emission, and validation. Environ. Pollut. 290, 118071 (2021). National Key Research and Development Program (2017YFC0212002, 2017.7.1–2020.12.31)
332	Zhengzhou urban area	20180112	particle	8.12	13.6725	He, J. et al. Gridded emission inventory of organophosphorus flame retardants in China: Usage, emission, and validation. Environ. Pollut. 290, 118071 (2021). National Key Research and Development Program (2017YFC0212002, 2017.7.1–2020.12.31)
333	Zhengzhou urban area	20180113	particle	8.67	12.9326	He, J. et al. Gridded emission inventory of organophosphorus flame retardants in China: Usage, emission, and validation. Environ. Pollut. 290, 118071 (2021). National Key Research and Development Program (2017YFC0212002, 2017.7.1–2020.12.31)
334	Background of Zhengzhou	20180105	particle	6	21.8852	He, J. et al. Gridded emission inventory of organophosphorus flame retardants in China: Usage, emission, and validation. Environ. Pollut. 290, 118071 (2021). National Key Research and Development Program (2017YFC0212002, 2017.7.1–2020.12.31)
335	Background of Zhengzhou	20180106	particle	4.35	10.2579	He, J. et al. Gridded emission inventory of organophosphorus flame retardants in China: Usage, emission, and validation. Environ. Pollut. 290, 118071 (2021). National Key Research and Development Program (2017YFC0212002, 2017.7.1–2020.12.31)
336	Background of Zhengzhou	20180107	particle	5.45	8.78383	He, J. et al. Gridded emission inventory of organophosphorus flame retardants in China: Usage, emission, and validation. Environ. Pollut. 290, 118071 (2021). National Key Research and Development Program (2017YFC0212002, 2017.7.1–2020.12.31)
337	Background of Zhengzhou	20180108	particle	10.95	8.04461	He, J. et al. Gridded emission inventory of organophosphorus flame retardants in China: Usage, emission, and validation. Environ. Pollut. 290, 118071 (2021). National Key Research and Development Program (2017YFC0212002, 2017.7.1–2020.12.31)
338	Background of Zhengzhou	20180109	particle	5.52	56.9999	He, J. et al. Gridded emission inventory of organophosphorus flame retardants in China: Usage, emission, and validation. Environ. Pollut. 290, 118071 (2021). National Key Research and Development Program (2017YFC0212002, 2017.7.1–2020.12.31)
339	Background of Zhengzhou	20180111	particle	5.32	10.7774	He, J. et al. Gridded emission inventory of organophosphorus flame retardants in China: Usage, emission, and validation. Environ. Pollut. 290, 118071 (2021). National Key Research and Development Program (2017YFC0212002, 2017.7.1–2020.12.31)
340	Background of Zhengzhou	20180112	particle	4.78	53.6025	He, J. et al. Gridded emission inventory of organophosphorus flame retardants in China: Usage, emission, and validation. Environ. Pollut. 290, 118071 (2021). National Key Research and Development Program (2017YFC0212002, 2017.7.1–2020.12.31)
341	Background of Zhengzhou	20180113	particle	4.74	125.259	He, J. et al. Gridded emission inventory of organophosphorus flame retardants in China: Usage, emission, and validation. Environ. Pollut. 290, 118071 (2021). National Key Research and Development Program (2017YFC0212002, 2017.7.1–2020.12.31)
342	Jinan city	20180105	particle	34.83	27.6067	He, J. et al. Gridded emission inventory of organophosphorus flame retardants in China: Usage, emission, and validation. Environ. Pollut. 290, 118071 (2021). National Key Research and Development Program (2017YFC0212002, 2017.7.1–2020.12.31)
343	Jinan city	20180106	particle	29.16	19.2273	He, J. et al. Gridded emission inventory of organophosphorus flame retardants in China: Usage, emission, and validation. Environ. Pollut. 290, 118071 (2021). National Key Research and Development Program (2017YFC0212002, 2017.7.1–2020.12.31)
344	Jinan city	20180107	particle	104.2	20.8269	He, J. et al. Gridded emission inventory of organophosphorus flame retardants in China: Usage, emission, and validation. Environ. Pollut. 290, 118071 (2021). National Key Research and Development Program (2017YFC0212002, 2017.7.1–2020.12.31)
345	Jinan city	20180108	particle	114.75	19.2511	He, J. et al. Gridded emission inventory of organophosphorus flame retardants in China: Usage, emission, and validation. Environ. Pollut. 290, 118071 (2021). National Key Research and Development Program (2017YFC0212002, 2017.7.1–2020.12.31)
346	Jinan city	20180109	particle	56.3	18.4482	He, J. et al. Gridded emission inventory of organophosphorus flame retardants in China: Usage, emission, and validation. Environ. Pollut. 290, 118071 (2021). National Key Research and Development Program (2017YFC0212002, 2017.7.1–2020.12.31)
347	Jinan city	20180110	particle	16.24	14.7944	He, J. et al. Gridded emission inventory of organophosphorus flame retardants in China: Usage, emission, and validation. Environ. Pollut. 290, 118071 (2021). National Key Research and Development Program (2017YFC0212002, 2017.7.1–2020.12.31)
348	Jinan city	20180111	particle	29.6	42.423	He, J. et al. Gridded emission inventory of organophosphorus flame retardants in China: Usage, emission, and validation. Environ. Pollut. 290, 118071 (2021). National Key Research and Development Program (2017YFC0212002, 2017.7.1–2020.12.31)
349	Background of Jinan	20180105	particle	34.83	16.1728	He, J. et al. Gridded emission inventory of organophosphorus flame retardants in China: Usage, emission, and validation. Environ. Pollut. 290, 118071 (2021). National Key Research and Development Program (2017YFC0212002, 2017.7.1–2020.12.31)
350	Background of Jinan	20180106	particle	29.16	22.2589	He, J. et al. Gridded emission inventory of organophosphorus flame retardants in China: Usage, emission, and validation. Environ. Pollut. 290, 118071 (2021). National Key Research and Development Program (2017YFC0212002, 2017.7.1–2020.12.31)
351	Background of Jinan	20180107	particle	104.2	7.52807	He, J. et al. Gridded emission inventory of organophosphorus flame retardants in China: Usage, emission, and validation. Environ. Pollut. 290, 118071 (2021). National Key Research and Development Program (2017YFC0212002, 2017.7.1–2020.12.31)
352	Background of Jinan	20180108	particle	114.75	19.6221	He, J. et al. Gridded emission inventory of organophosphorus flame retardants in China: Usage, emission, and validation. Environ. Pollut. 290, 118071 (2021). National Key Research and Development Program (2017YFC0212002, 2017.7.1–2020.12.31)
353	Background of Jinan	20180109	particle	56.3	45.5371	He, J. et al. Gridded emission inventory of organophosphorus flame retardants in China: Usage, emission, and validation. Environ. Pollut. 290, 118071 (2021). National Key Research and Development Program (2017YFC0212002, 2017.7.1–2020.12.31)
354	Background of Jinan	20180110	particle	16.24	25.8169	He, J. et al. Gridded emission inventory of organophosphorus flame retardants in China: Usage, emission, and validation. Environ. Pollut. 290, 118071 (2021). National Key Research and Development Program (2017YFC0212002, 2017.7.1–2020.12.31)
355	Background of Jinan	20180111	particle	29.6	41.1325	He, J. et al. Gridded emission inventory of organophosphorus flame retardants in China: Usage, emission, and validation. Environ. Pollut. 290, 118071 (2021). National Key Research and Development Program (2017YFC0212002, 2017.7.1–2020.12.31)
356	Wuhan urban area	20180119	particle	19.7	9.50099	He, J. et al. Gridded emission inventory of organophosphorus flame retardants in China: Usage, emission, and validation. Environ. Pollut. 290, 118071 (2021). National Key Research and Development Program (2017YFC0212002, 2017.7.1–2020.12.31)
357	Wuhan urban area	20180120	particle	12.38	14.573	He, J. et al. Gridded emission inventory of organophosphorus flame retardants in China: Usage, emission, and validation. Environ. Pollut. 290, 118071 (2021). National Key Research and Development Program (2017YFC0212002, 2017.7.1–2020.12.31)
358	Wuhan urban area	20180121	particle	13.1	3.83097	He, J. et al. Gridded emission inventory of organophosphorus flame retardants in China: Usage, emission, and validation. Environ. Pollut. 290, 118071 (2021). National Key Research and Development Program (2017YFC0212002, 2017.7.1–2020.12.31)
359	Wuhan urban area	20180122	particle	28.33	11.0945	He, J. et al. Gridded emission inventory of organophosphorus flame retardants in China: Usage, emission, and validation. Environ. Pollut. 290, 118071 (2021). National Key Research and Development Program (2017YFC0212002, 2017.7.1–2020.12.31)
360	Wuhan urban area	20180123	particle	20.63	6.20123	He, J. et al. Gridded emission inventory of organophosphorus flame retardants in China: Usage, emission, and validation. Environ. Pollut. 290, 118071 (2021). National Key Research and Development Program (2017YFC0212002, 2017.7.1–2020.12.31)
361	Wuhan urban area	20180124	particle	24.69	6.03515	He, J. et al. Gridded emission inventory of organophosphorus flame retardants in China: Usage, emission, and validation. Environ. Pollut. 290, 118071 (2021). National Key Research and Development Program (2017YFC0212002, 2017.7.1–2020.12.31)
362	Wuhan urban area	20180125	particle	30.74	1.72282	He, J. et al. Gridded emission inventory of organophosphorus flame retardants in China: Usage, emission, and validation. Environ. Pollut. 290, 118071 (2021). National Key Research and Development Program (2017YFC0212002, 2017.7.1–2020.12.31)
363	Background of Wuhan	20180119	particle	19.88	2.78027	He, J. et al. Gridded emission inventory of organophosphorus flame retardants in China: Usage, emission, and validation. Environ. Pollut. 290, 118071 (2021). National Key Research and Development Program (2017YFC0212002, 2017.7.1–2020.12.31)
364	Background of Wuhan	20180120	particle	12.43	7.48291	He, J. et al. Gridded emission inventory of organophosphorus flame retardants in China: Usage, emission, and validation. Environ. Pollut. 290, 118071 (2021). National Key Research and Development Program (2017YFC0212002, 2017.7.1–2020.12.31)
365	Background of Wuhan	20180121	particle	13.02	7.30456	He, J. et al. Gridded emission inventory of organophosphorus flame retardants in China: Usage, emission, and validation. Environ. Pollut. 290, 118071 (2021). National Key Research and Development Program (2017YFC0212002, 2017.7.1–2020.12.31)
366	Background of Wuhan	20180122	particle	25.93	5.61055	He, J. et al. Gridded emission inventory of organophosphorus flame retardants in China: Usage, emission, and validation. Environ. Pollut. 290, 118071 (2021). National Key Research and Development Program (2017YFC0212002, 2017.7.1–2020.12.31)
367	Background of Wuhan	20180123	particle	20.29	16.8319	He, J. et al. Gridded emission inventory of organophosphorus flame retardants in China: Usage, emission, and validation. Environ. Pollut. 290, 118071 (2021). National Key Research and Development Program (2017YFC0212002, 2017.7.1–2020.12.31)
368	Background of Wuhan	20180124	particle	24.08	20.1945	He, J. et al. Gridded emission inventory of organophosphorus flame retardants in China: Usage, emission, and validation. Environ. Pollut. 290, 118071 (2021). National Key Research and Development Program (2017YFC0212002, 2017.7.1–2020.12.31)
369	Background of Wuhan	20180125	particle	29.15	12.5365	He, J. et al. Gridded emission inventory of organophosphorus flame retardants in China: Usage, emission, and validation. Environ. Pollut. 290, 118071 (2021). National Key Research and Development Program (2017YFC0212002, 2017.7.1–2020.12.31)
370	Chengdu urban area	20180118	particle	13.68	44.1305	He, J. et al. Gridded emission inventory of organophosphorus flame retardants in China: Usage, emission, and validation. Environ. Pollut. 290, 118071 (2021). National Key Research and Development Program (2017YFC0212002, 2017.7.1–2020.12.31)
371	Chengdu urban area	20180119	particle	10.81	31.3909	He, J. et al. Gridded emission inventory of organophosphorus flame retardants in China: Usage, emission, and validation. Environ. Pollut. 290, 118071 (2021). National Key Research and Development Program (2017YFC0212002, 2017.7.1–2020.12.31)
372	Chengdu urban area	20180120	particle	11.02	14.1987	He, J. et al. Gridded emission inventory of organophosphorus flame retardants in China: Usage, emission, and validation. Environ. Pollut. 290, 118071 (2021). National Key Research and Development Program (2017YFC0212002, 2017.7.1–2020.12.31)
373	Chengdu urban area	20180121	particle	13.67	17.9036	He, J. et al. Gridded emission inventory of organophosphorus flame retardants in China: Usage, emission, and validation. Environ. Pollut. 290, 118071 (2021). National Key Research and Development Program (2017YFC0212002, 2017.7.1–2020.12.31)
374	Chengdu urban area	20180122	particle	7.05	6.24834	He, J. et al. Gridded emission inventory of organophosphorus flame retardants in China: Usage, emission, and validation. Environ. Pollut. 290, 118071 (2021). National Key Research and Development Program (2017YFC0212002, 2017.7.1–2020.12.31)
375	Chengdu urban area	20180123	particle	16.02	0.843312	He, J. et al. Gridded emission inventory of organophosphorus flame retardants in China: Usage, emission, and validation. Environ. Pollut. 290, 118071 (2021). National Key Research and Development Program (2017YFC0212002, 2017.7.1–2020.12.31)
376	Chengdu urban area	20180124	particle	7.04	0.860912	He, J. et al. Gridded emission inventory of organophosphorus flame retardants in China: Usage, emission, and validation. Environ. Pollut. 290, 118071 (2021). National Key Research and Development Program (2017YFC0212002, 2017.7.1–2020.12.31)
377	Background of Chengdu	20180118	particle	7.77	17.9028	He, J. et al. Gridded emission inventory of organophosphorus flame retardants in China: Usage, emission, and validation. Environ. Pollut. 290, 118071 (2021). National Key Research and Development Program (2017YFC0212002, 2017.7.1–2020.12.31)
378	Background of Chengdu	20180120	particle	9.97	13.0109	He, J. et al. Gridded emission inventory of organophosphorus flame retardants in China: Usage, emission, and validation. Environ. Pollut. 290, 118071 (2021). National Key Research and Development Program (2017YFC0212002, 2017.7.1–2020.12.31)
379	Background of Chengdu	20180121	particle	7.31	14.9249	He, J. et al. Gridded emission inventory of organophosphorus flame retardants in China: Usage, emission, and validation. Environ. Pollut. 290, 118071 (2021). National Key Research and Development Program (2017YFC0212002, 2017.7.1–2020.12.31)
380	Background of Chengdu	20180122	particle	3.86	11.6267	He, J. et al. Gridded emission inventory of organophosphorus flame retardants in China: Usage, emission, and validation. Environ. Pollut. 290, 118071 (2021). National Key Research and Development Program (2017YFC0212002, 2017.7.1–2020.12.31)
381	Background of Chengdu	20180123	particle	8.62	3.11726	He, J. et al. Gridded emission inventory of organophosphorus flame retardants in China: Usage, emission, and validation. Environ. Pollut. 290, 118071 (2021). National Key Research and Development Program (2017YFC0212002, 2017.7.1–2020.12.31)
382	Background of Chengdu	20180124	particle	3.29	11.8223	He, J. et al. Gridded emission inventory of organophosphorus flame retardants in China: Usage, emission, and validation. Environ. Pollut. 290, 118071 (2021). National Key Research and Development Program (2017YFC0212002, 2017.7.1–2020.12.31)
383	Guiyang urban area	20180118	particle	1.58	12.3316	He, J. et al. Gridded emission inventory of organophosphorus flame retardants in China: Usage, emission, and validation. Environ. Pollut. 290, 118071 (2021). National Key Research and Development Program (2017YFC0212002, 2017.7.1–2020.12.31)
384	Guiyang urban area	20180119	particle	1.2	2.33899	He, J. et al. Gridded emission inventory of organophosphorus flame retardants in China: Usage, emission, and validation. Environ. Pollut. 290, 118071 (2021). National Key Research and Development Program (2017YFC0212002, 2017.7.1–2020.12.31)
385	Guiyang urban area	20180120	particle	4.92	2.03154	He, J. et al. Gridded emission inventory of organophosphorus flame retardants in China: Usage, emission, and validation. Environ. Pollut. 290, 118071 (2021). National Key Research and Development Program (2017YFC0212002, 2017.7.1–2020.12.31)
386	Guiyang urban area	20180121	particle	3.75	3.42489	He, J. et al. Gridded emission inventory of organophosphorus flame retardants in China: Usage, emission, and validation. Environ. Pollut. 290, 118071 (2021). National Key Research and Development Program (2017YFC0212002, 2017.7.1–2020.12.31)
387	Guiyang urban area	20180122	particle	4.37	1.4696	He, J. et al. Gridded emission inventory of organophosphorus flame retardants in China: Usage, emission, and validation. Environ. Pollut. 290, 118071 (2021). National Key Research and Development Program (2017YFC0212002, 2017.7.1–2020.12.31)
388	Guiyang urban area	20180123	particle	6.05	11.4509	He, J. et al. Gridded emission inventory of organophosphorus flame retardants in China: Usage, emission, and validation. Environ. Pollut. 290, 118071 (2021). National Key Research and Development Program (2017YFC0212002, 2017.7.1–2020.12.31)
389	Guiyang urban area	20180124	particle	3.15	10.027	He, J. et al. Gridded emission inventory of organophosphorus flame retardants in China: Usage, emission, and validation. Environ. Pollut. 290, 118071 (2021). National Key Research and Development Program (2017YFC0212002, 2017.7.1–2020.12.31)
390	Background of Guiyang	20180118	particle	1.58	5.28328	He, J. et al. Gridded emission inventory of organophosphorus flame retardants in China: Usage, emission, and validation. Environ. Pollut. 290, 118071 (2021). National Key Research and Development Program (2017YFC0212002, 2017.7.1–2020.12.31)
391	Background of Guiyang	20180119	particle	1.2	4.11718	He, J. et al. Gridded emission inventory of organophosphorus flame retardants in China: Usage, emission, and validation. Environ. Pollut. 290, 118071 (2021). National Key Research and Development Program (2017YFC0212002, 2017.7.1–2020.12.31)
392	Background of Guiyang	20180120	particle	4.92	3.39958	He, J. et al. Gridded emission inventory of organophosphorus flame retardants in China: Usage, emission, and validation. Environ. Pollut. 290, 118071 (2021). National Key Research and Development Program (2017YFC0212002, 2017.7.1–2020.12.31)
393	Background of Guiyang	20180121	particle	3.75	10.9605	He, J. et al. Gridded emission inventory of organophosphorus flame retardants in China: Usage, emission, and validation. Environ. Pollut. 290, 118071 (2021). National Key Research and Development Program (2017YFC0212002, 2017.7.1–2020.12.31)
394	Background of Guiyang	20180122	particle	4.37	4.19805	He, J. et al. Gridded emission inventory of organophosphorus flame retardants in China: Usage, emission, and validation. Environ. Pollut. 290, 118071 (2021). National Key Research and Development Program (2017YFC0212002, 2017.7.1–2020.12.31)
395	Background of Guiyang	20180123	particle	6.05	7.92531	He, J. et al. Gridded emission inventory of organophosphorus flame retardants in China: Usage, emission, and validation. Environ. Pollut. 290, 118071 (2021). National Key Research and Development Program (2017YFC0212002, 2017.7.1–2020.12.31)
396	Background of Guiyang	20180124	particle	3.15	6.84718	He, J. et al. Gridded emission inventory of organophosphorus flame retardants in China: Usage, emission, and validation. Environ. Pollut. 290, 118071 (2021). National Key Research and Development Program (2017YFC0212002, 2017.7.1–2020.12.31)
397	Guangzhou urban area	20180118	particle	21.58	15.1615	He, J. et al. Gridded emission inventory of organophosphorus flame retardants in China: Usage, emission, and validation. Environ. Pollut. 290, 118071 (2021). National Key Research and Development Program (2017YFC0212002, 2017.7.1–2020.12.31)
398	Guangzhou urban area	20180119	particle	12.91	8.32904	He, J. et al. Gridded emission inventory of organophosphorus flame retardants in China: Usage, emission, and validation. Environ. Pollut. 290, 118071 (2021). National Key Research and Development Program (2017YFC0212002, 2017.7.1–2020.12.31)
399	Guangzhou urban area	20180120	particle	7.96	6.91814	He, J. et al. Gridded emission inventory of organophosphorus flame retardants in China: Usage, emission, and validation. Environ. Pollut. 290, 118071 (2021). National Key Research and Development Program (2017YFC0212002, 2017.7.1–2020.12.31)
400	Guangzhou urban area	20180121	particle	4.85	6.85989	He, J. et al. Gridded emission inventory of organophosphorus flame retardants in China: Usage, emission, and validation. Environ. Pollut. 290, 118071 (2021). National Key Research and Development Program (2017YFC0212002, 2017.7.1–2020.12.31)
401	Guangzhou urban area	20180122	particle	21.46	13.2186	He, J. et al. Gridded emission inventory of organophosphorus flame retardants in China: Usage, emission, and validation. Environ. Pollut. 290, 118071 (2021). National Key Research and Development Program (2017YFC0212002, 2017.7.1–2020.12.31)
402	Guangzhou urban area	20180123	particle	4.75	9.36729	He, J. et al. Gridded emission inventory of organophosphorus flame retardants in China: Usage, emission, and validation. Environ. Pollut. 290, 118071 (2021). National Key Research and Development Program (2017YFC0212002, 2017.7.1–2020.12.31)
403	Guangzhou urban area	20180124	particle	19.72	6.46515	He, J. et al. Gridded emission inventory of organophosphorus flame retardants in China: Usage, emission, and validation. Environ. Pollut. 290, 118071 (2021). National Key Research and Development Program (2017YFC0212002, 2017.7.1–2020.12.31)
404	Background of Guangzhou	21080118	particle	5.55	21.4086	He, J. et al. Gridded emission inventory of organophosphorus flame retardants in China: Usage, emission, and validation. Environ. Pollut. 290, 118071 (2021). National Key Research and Development Program (2017YFC0212002, 2017.7.1–2020.12.31)
405	Background of Guangzhou	21080119	particle	2.24	16.0748	He, J. et al. Gridded emission inventory of organophosphorus flame retardants in China: Usage, emission, and validation. Environ. Pollut. 290, 118071 (2021). National Key Research and Development Program (2017YFC0212002, 2017.7.1–2020.12.31)
406	Background of Guangzhou	21080120	particle	1.7	10.8273	He, J. et al. Gridded emission inventory of organophosphorus flame retardants in China: Usage, emission, and validation. Environ. Pollut. 290, 118071 (2021). National Key Research and Development Program (2017YFC0212002, 2017.7.1–2020.12.31)
407	Background of Guangzhou	21080121	particle	0.69	4.5465	He, J. et al. Gridded emission inventory of organophosphorus flame retardants in China: Usage, emission, and validation. Environ. Pollut. 290, 118071 (2021). National Key Research and Development Program (2017YFC0212002, 2017.7.1–2020.12.31)
408	Background of Guangzhou	21080122	particle	14.37	19.2933	He, J. et al. Gridded emission inventory of organophosphorus flame retardants in China: Usage, emission, and validation. Environ. Pollut. 290, 118071 (2021). National Key Research and Development Program (2017YFC0212002, 2017.7.1–2020.12.31)
409	Background of Guangzhou	21080123	particle	17.45	2.79568	He, J. et al. Gridded emission inventory of organophosphorus flame retardants in China: Usage, emission, and validation. Environ. Pollut. 290, 118071 (2021). National Key Research and Development Program (2017YFC0212002, 2017.7.1–2020.12.31)
410	Background of Guangzhou	21080124	particle	12.11	2.91091	He, J. et al. Gridded emission inventory of organophosphorus flame retardants in China: Usage, emission, and validation. Environ. Pollut. 290, 118071 (2021). National Key Research and Development Program (2017YFC0212002, 2017.7.1–2020.12.31)
411	Shijiazhuang urban area	20180629	particle	4.38	14.7273	He, J. et al. Gridded emission inventory of organophosphorus flame retardants in China: Usage, emission, and validation. Environ. Pollut. 290, 118071 (2021). National Key Research and Development Program (2017YFC0212002, 2017.7.1–2020.12.31)
412	Shijiazhuang urban area	20180630	particle	7.77	5.77895	He, J. et al. Gridded emission inventory of organophosphorus flame retardants in China: Usage, emission, and validation. Environ. Pollut. 290, 118071 (2021). National Key Research and Development Program (2017YFC0212002, 2017.7.1–2020.12.31)
413	Shijiazhuang urban area	20180701	particle	14.19	4.54581	He, J. et al. Gridded emission inventory of organophosphorus flame retardants in China: Usage, emission, and validation. Environ. Pollut. 290, 118071 (2021). National Key Research and Development Program (2017YFC0212002, 2017.7.1–2020.12.31)
414	Shijiazhuang urban area	20180702	particle	19.64	4.11541	He, J. et al. Gridded emission inventory of organophosphorus flame retardants in China: Usage, emission, and validation. Environ. Pollut. 290, 118071 (2021). National Key Research and Development Program (2017YFC0212002, 2017.7.1–2020.12.31)
415	Shijiazhuang urban area	20180703	particle	17.56	2.96834	He, J. et al. Gridded emission inventory of organophosphorus flame retardants in China: Usage, emission, and validation. Environ. Pollut. 290, 118071 (2021). National Key Research and Development Program (2017YFC0212002, 2017.7.1–2020.12.31)
416	Shijiazhuang urban area	20180704	particle	7.01	5.26313	He, J. et al. Gridded emission inventory of organophosphorus flame retardants in China: Usage, emission, and validation. Environ. Pollut. 290, 118071 (2021). National Key Research and Development Program (2017YFC0212002, 2017.7.1–2020.12.31)
417	Shijiazhuang urban area	20180705	particle	10.44	7.02617	He, J. et al. Gridded emission inventory of organophosphorus flame retardants in China: Usage, emission, and validation. Environ. Pollut. 290, 118071 (2021). National Key Research and Development Program (2017YFC0212002, 2017.7.1–2020.12.31)
418	Background of Shijiazhuang	20180629	particle	2.64	8.8374	He, J. et al. Gridded emission inventory of organophosphorus flame retardants in China: Usage, emission, and validation. Environ. Pollut. 290, 118071 (2021). National Key Research and Development Program (2017YFC0212002, 2017.7.1–2020.12.31)
419	Background of Shijiazhuang	20180630	particle	4.26	10.4898	He, J. et al. Gridded emission inventory of organophosphorus flame retardants in China: Usage, emission, and validation. Environ. Pollut. 290, 118071 (2021). National Key Research and Development Program (2017YFC0212002, 2017.7.1–2020.12.31)
420	Background of Shijiazhuang	20180701	particle	9.22	7.58107	He, J. et al. Gridded emission inventory of organophosphorus flame retardants in China: Usage, emission, and validation. Environ. Pollut. 290, 118071 (2021). National Key Research and Development Program (2017YFC0212002, 2017.7.1–2020.12.31)
421	Background of Shijiazhuang	20180702	particle	11.59	5.91624	He, J. et al. Gridded emission inventory of organophosphorus flame retardants in China: Usage, emission, and validation. Environ. Pollut. 290, 118071 (2021). National Key Research and Development Program (2017YFC0212002, 2017.7.1–2020.12.31)
422	Background of Shijiazhuang	20180703	particle	10.88	5.4023	He, J. et al. Gridded emission inventory of organophosphorus flame retardants in China: Usage, emission, and validation. Environ. Pollut. 290, 118071 (2021). National Key Research and Development Program (2017YFC0212002, 2017.7.1–2020.12.31)
423	Background of Shijiazhuang	20180704	particle	4.16	6.95159	He, J. et al. Gridded emission inventory of organophosphorus flame retardants in China: Usage, emission, and validation. Environ. Pollut. 290, 118071 (2021). National Key Research and Development Program (2017YFC0212002, 2017.7.1–2020.12.31)
424	Background of Shijiazhuang	20180705	particle	6.9	12.748	He, J. et al. Gridded emission inventory of organophosphorus flame retardants in China: Usage, emission, and validation. Environ. Pollut. 290, 118071 (2021). National Key Research and Development Program (2017YFC0212002, 2017.7.1–2020.12.31)
425	Guangzhou urban area	20180629	particle	34.93	11.0575	He, J. et al. Gridded emission inventory of organophosphorus flame retardants in China: Usage, emission, and validation. Environ. Pollut. 290, 118071 (2021). National Key Research and Development Program (2017YFC0212002, 2017.7.1–2020.12.31)
426	Guangzhou urban area	20180630	particle	18.58	1.95042	He, J. et al. Gridded emission inventory of organophosphorus flame retardants in China: Usage, emission, and validation. Environ. Pollut. 290, 118071 (2021). National Key Research and Development Program (2017YFC0212002, 2017.7.1–2020.12.31)
427	Guangzhou urban area	20180701	particle	24.56	1.98057	He, J. et al. Gridded emission inventory of organophosphorus flame retardants in China: Usage, emission, and validation. Environ. Pollut. 290, 118071 (2021). National Key Research and Development Program (2017YFC0212002, 2017.7.1–2020.12.31)
428	Guangzhou urban area	20180702	particle	30.68	2.74564	He, J. et al. Gridded emission inventory of organophosphorus flame retardants in China: Usage, emission, and validation. Environ. Pollut. 290, 118071 (2021). National Key Research and Development Program (2017YFC0212002, 2017.7.1–2020.12.31)
429	Guangzhou urban area	20180703	particle	51	2.95003	He, J. et al. Gridded emission inventory of organophosphorus flame retardants in China: Usage, emission, and validation. Environ. Pollut. 290, 118071 (2021). National Key Research and Development Program (2017YFC0212002, 2017.7.1–2020.12.31)
430	Guangzhou urban area	20180704	particle	55.43	4.29664	He, J. et al. Gridded emission inventory of organophosphorus flame retardants in China: Usage, emission, and validation. Environ. Pollut. 290, 118071 (2021). National Key Research and Development Program (2017YFC0212002, 2017.7.1–2020.12.31)
431	Guangzhou urban area	20180705	particle	27.7	6.99402	He, J. et al. Gridded emission inventory of organophosphorus flame retardants in China: Usage, emission, and validation. Environ. Pollut. 290, 118071 (2021). National Key Research and Development Program (2017YFC0212002, 2017.7.1–2020.12.31)
432	Background of Guangzhou	20180629	particle	23.64	4.00701	He, J. et al. Gridded emission inventory of organophosphorus flame retardants in China: Usage, emission, and validation. Environ. Pollut. 290, 118071 (2021). National Key Research and Development Program (2017YFC0212002, 2017.7.1–2020.12.31)
433	Background of Guangzhou	20180630	particle	13.18	1.99974	He, J. et al. Gridded emission inventory of organophosphorus flame retardants in China: Usage, emission, and validation. Environ. Pollut. 290, 118071 (2021). National Key Research and Development Program (2017YFC0212002, 2017.7.1–2020.12.31)
434	Background of Guangzhou	20180701	particle	16.59	2.00607	He, J. et al. Gridded emission inventory of organophosphorus flame retardants in China: Usage, emission, and validation. Environ. Pollut. 290, 118071 (2021). National Key Research and Development Program (2017YFC0212002, 2017.7.1–2020.12.31)
435	Background of Guangzhou	20180702	particle	19.16	2.02009	He, J. et al. Gridded emission inventory of organophosphorus flame retardants in China: Usage, emission, and validation. Environ. Pollut. 290, 118071 (2021). National Key Research and Development Program (2017YFC0212002, 2017.7.1–2020.12.31)
436	Background of Guangzhou	20180703	particle	27.82	2.25651	He, J. et al. Gridded emission inventory of organophosphorus flame retardants in China: Usage, emission, and validation. Environ. Pollut. 290, 118071 (2021). National Key Research and Development Program (2017YFC0212002, 2017.7.1–2020.12.31)
437	Background of Guangzhou	20180704	particle	30.3	2.20984	He, J. et al. Gridded emission inventory of organophosphorus flame retardants in China: Usage, emission, and validation. Environ. Pollut. 290, 118071 (2021). National Key Research and Development Program (2017YFC0212002, 2017.7.1–2020.12.31)
438	Background of Guangzhou	20180705	particle	17.02	10.6673	He, J. et al. Gridded emission inventory of organophosphorus flame retardants in China: Usage, emission, and validation. Environ. Pollut. 290, 118071 (2021). National Key Research and Development Program (2017YFC0212002, 2017.7.1–2020.12.31)
439	Guiyang urban area	20180629	particle	5.06	14.9104	He, J. et al. Gridded emission inventory of organophosphorus flame retardants in China: Usage, emission, and validation. Environ. Pollut. 290, 118071 (2021). National Key Research and Development Program (2017YFC0212002, 2017.7.1–2020.12.31)
440	Guiyang urban area	20180630	particle	3.18	13.1899	He, J. et al. Gridded emission inventory of organophosphorus flame retardants in China: Usage, emission, and validation. Environ. Pollut. 290, 118071 (2021). National Key Research and Development Program (2017YFC0212002, 2017.7.1–2020.12.31)
441	Guiyang urban area	20180701	particle	1.97	7.12449	He, J. et al. Gridded emission inventory of organophosphorus flame retardants in China: Usage, emission, and validation. Environ. Pollut. 290, 118071 (2021). National Key Research and Development Program (2017YFC0212002, 2017.7.1–2020.12.31)
442	Guiyang urban area	20180702	particle	2.33	5.83896	He, J. et al. Gridded emission inventory of organophosphorus flame retardants in China: Usage, emission, and validation. Environ. Pollut. 290, 118071 (2021). National Key Research and Development Program (2017YFC0212002, 2017.7.1–2020.12.31)
443	Guiyang urban area	20180703	particle	1.68	8.17327	He, J. et al. Gridded emission inventory of organophosphorus flame retardants in China: Usage, emission, and validation. Environ. Pollut. 290, 118071 (2021). National Key Research and Development Program (2017YFC0212002, 2017.7.1–2020.12.31)
444	Guiyang urban area	20180704	particle	2.23	5.35555	He, J. et al. Gridded emission inventory of organophosphorus flame retardants in China: Usage, emission, and validation. Environ. Pollut. 290, 118071 (2021). National Key Research and Development Program (2017YFC0212002, 2017.7.1–2020.12.31)
445	Guiyang urban area	20180705	particle	3	9.74348	He, J. et al. Gridded emission inventory of organophosphorus flame retardants in China: Usage, emission, and validation. Environ. Pollut. 290, 118071 (2021). National Key Research and Development Program (2017YFC0212002, 2017.7.1–2020.12.31)
446	Background of Guiyang	20180629	particle	5.06	16.2321	He, J. et al. Gridded emission inventory of organophosphorus flame retardants in China: Usage, emission, and validation. Environ. Pollut. 290, 118071 (2021). National Key Research and Development Program (2017YFC0212002, 2017.7.1–2020.12.31)
447	Background of Guiyang	20180630	particle	3.18	6.79918	He, J. et al. Gridded emission inventory of organophosphorus flame retardants in China: Usage, emission, and validation. Environ. Pollut. 290, 118071 (2021). National Key Research and Development Program (2017YFC0212002, 2017.7.1–2020.12.31)
448	Background of Guiyang	20180701	particle	1.97	6.66323	He, J. et al. Gridded emission inventory of organophosphorus flame retardants in China: Usage, emission, and validation. Environ. Pollut. 290, 118071 (2021). National Key Research and Development Program (2017YFC0212002, 2017.7.1–2020.12.31)
449	Background of Guiyang	20180702	particle	2.33	0.86944	He, J. et al. Gridded emission inventory of organophosphorus flame retardants in China: Usage, emission, and validation. Environ. Pollut. 290, 118071 (2021). National Key Research and Development Program (2017YFC0212002, 2017.7.1–2020.12.31)
450	Background of Guiyang	20180703	particle	1.68	7.31479	He, J. et al. Gridded emission inventory of organophosphorus flame retardants in China: Usage, emission, and validation. Environ. Pollut. 290, 118071 (2021). National Key Research and Development Program (2017YFC0212002, 2017.7.1–2020.12.31)
451	Background of Guiyang	20180704	particle	2.23	1.66757	He, J. et al. Gridded emission inventory of organophosphorus flame retardants in China: Usage, emission, and validation. Environ. Pollut. 290, 118071 (2021). National Key Research and Development Program (2017YFC0212002, 2017.7.1–2020.12.31)
452	Background of Guiyang	20180705	particle	3	10.6346	He, J. et al. Gridded emission inventory of organophosphorus flame retardants in China: Usage, emission, and validation. Environ. Pollut. 290, 118071 (2021). National Key Research and Development Program (2017YFC0212002, 2017.7.1–2020.12.31)
453	Zhengzhou urban area	20180629	particle	7	10.9081	He, J. et al. Gridded emission inventory of organophosphorus flame retardants in China: Usage, emission, and validation. Environ. Pollut. 290, 118071 (2021). National Key Research and Development Program (2017YFC0212002, 2017.7.1–2020.12.31)
454	Zhengzhou urban area	20180630	particle	11.71	5.75096	He, J. et al. Gridded emission inventory of organophosphorus flame retardants in China: Usage, emission, and validation. Environ. Pollut. 290, 118071 (2021). National Key Research and Development Program (2017YFC0212002, 2017.7.1–2020.12.31)
455	Zhengzhou urban area	20180701	particle	10.88	6.75587	He, J. et al. Gridded emission inventory of organophosphorus flame retardants in China: Usage, emission, and validation. Environ. Pollut. 290, 118071 (2021). National Key Research and Development Program (2017YFC0212002, 2017.7.1–2020.12.31)
456	Zhengzhou urban area	20180702	particle	11.34	2.06457	He, J. et al. Gridded emission inventory of organophosphorus flame retardants in China: Usage, emission, and validation. Environ. Pollut. 290, 118071 (2021). National Key Research and Development Program (2017YFC0212002, 2017.7.1–2020.12.31)
457	Zhengzhou urban area	20180703	particle	12.55	6.3841	He, J. et al. Gridded emission inventory of organophosphorus flame retardants in China: Usage, emission, and validation. Environ. Pollut. 290, 118071 (2021). National Key Research and Development Program (2017YFC0212002, 2017.7.1–2020.12.31)
458	Zhengzhou urban area	20180705	particle	8.87	4.10136	He, J. et al. Gridded emission inventory of organophosphorus flame retardants in China: Usage, emission, and validation. Environ. Pollut. 290, 118071 (2021). National Key Research and Development Program (2017YFC0212002, 2017.7.1–2020.12.31)
459	Background of Zhengzhou	20180629	particle	4.28	2.85062	He, J. et al. Gridded emission inventory of organophosphorus flame retardants in China: Usage, emission, and validation. Environ. Pollut. 290, 118071 (2021). National Key Research and Development Program (2017YFC0212002, 2017.7.1–2020.12.31)
460	Background of Zhengzhou	20180630	particle	8.82	3.39722	He, J. et al. Gridded emission inventory of organophosphorus flame retardants in China: Usage, emission, and validation. Environ. Pollut. 290, 118071 (2021). National Key Research and Development Program (2017YFC0212002, 2017.7.1–2020.12.31)
461	Background of Zhengzhou	20180701	particle	7.28	6.89002	He, J. et al. Gridded emission inventory of organophosphorus flame retardants in China: Usage, emission, and validation. Environ. Pollut. 290, 118071 (2021). National Key Research and Development Program (2017YFC0212002, 2017.7.1–2020.12.31)
462	Background of Zhengzhou	20180702	particle	7.61	7.99259	He, J. et al. Gridded emission inventory of organophosphorus flame retardants in China: Usage, emission, and validation. Environ. Pollut. 290, 118071 (2021). National Key Research and Development Program (2017YFC0212002, 2017.7.1–2020.12.31)
463	Background of Zhengzhou	20180703	particle	7.39	1.3284	He, J. et al. Gridded emission inventory of organophosphorus flame retardants in China: Usage, emission, and validation. Environ. Pollut. 290, 118071 (2021). National Key Research and Development Program (2017YFC0212002, 2017.7.1–2020.12.31)
464	Background of Zhengzhou	20180704	particle	5.02	1.8339	He, J. et al. Gridded emission inventory of organophosphorus flame retardants in China: Usage, emission, and validation. Environ. Pollut. 290, 118071 (2021). National Key Research and Development Program (2017YFC0212002, 2017.7.1–2020.12.31)
465	Background of Zhengzhou	20180705	particle	4.84	8.39099	He, J. et al. Gridded emission inventory of organophosphorus flame retardants in China: Usage, emission, and validation. Environ. Pollut. 290, 118071 (2021). National Key Research and Development Program (2017YFC0212002, 2017.7.1–2020.12.31)
466	Jinan urban area	20180629	particle	43.97	9.82799	He, J. et al. Gridded emission inventory of organophosphorus flame retardants in China: Usage, emission, and validation. Environ. Pollut. 290, 118071 (2021). National Key Research and Development Program (2017YFC0212002, 2017.7.1–2020.12.31)
467	Jinan urban area	20180630	particle	116.52	5.57106	He, J. et al. Gridded emission inventory of organophosphorus flame retardants in China: Usage, emission, and validation. Environ. Pollut. 290, 118071 (2021). National Key Research and Development Program (2017YFC0212002, 2017.7.1–2020.12.31)
468	Jinan urban area	20180701	particle	176.72	9.47715	He, J. et al. Gridded emission inventory of organophosphorus flame retardants in China: Usage, emission, and validation. Environ. Pollut. 290, 118071 (2021). National Key Research and Development Program (2017YFC0212002, 2017.7.1–2020.12.31)
469	Jinan urban area	20180702	particle	126.4	6.95746	He, J. et al. Gridded emission inventory of organophosphorus flame retardants in China: Usage, emission, and validation. Environ. Pollut. 290, 118071 (2021). National Key Research and Development Program (2017YFC0212002, 2017.7.1–2020.12.31)
470	Jinan urban area	20180703	particle	152.73	7.50734	He, J. et al. Gridded emission inventory of organophosphorus flame retardants in China: Usage, emission, and validation. Environ. Pollut. 290, 118071 (2021). National Key Research and Development Program (2017YFC0212002, 2017.7.1–2020.12.31)
471	Jinan urban area	20180704	particle	45.31	4.01455	He, J. et al. Gridded emission inventory of organophosphorus flame retardants in China: Usage, emission, and validation. Environ. Pollut. 290, 118071 (2021). National Key Research and Development Program (2017YFC0212002, 2017.7.1–2020.12.31)
472	Jinan urban area	20180705	particle	46.34	11.537	He, J. et al. Gridded emission inventory of organophosphorus flame retardants in China: Usage, emission, and validation. Environ. Pollut. 290, 118071 (2021). National Key Research and Development Program (2017YFC0212002, 2017.7.1–2020.12.31)
473	Background of Jinan	20180629	particle	43.97	10.4652	He, J. et al. Gridded emission inventory of organophosphorus flame retardants in China: Usage, emission, and validation. Environ. Pollut. 290, 118071 (2021). National Key Research and Development Program (2017YFC0212002, 2017.7.1–2020.12.31)
474	Background of Jinan	20180630	particle	116.52	7.42311	He, J. et al. Gridded emission inventory of organophosphorus flame retardants in China: Usage, emission, and validation. Environ. Pollut. 290, 118071 (2021). National Key Research and Development Program (2017YFC0212002, 2017.7.1–2020.12.31)
475	Background of Jinan	20180701	particle	176.72	4.64672	He, J. et al. Gridded emission inventory of organophosphorus flame retardants in China: Usage, emission, and validation. Environ. Pollut. 290, 118071 (2021). National Key Research and Development Program (2017YFC0212002, 2017.7.1–2020.12.31)
476	Background of Jinan	20180702	particle	126.4	3.00354	He, J. et al. Gridded emission inventory of organophosphorus flame retardants in China: Usage, emission, and validation. Environ. Pollut. 290, 118071 (2021). National Key Research and Development Program (2017YFC0212002, 2017.7.1–2020.12.31)
477	Background of Jinan	20180703	particle	152.73	8.88659	He, J. et al. Gridded emission inventory of organophosphorus flame retardants in China: Usage, emission, and validation. Environ. Pollut. 290, 118071 (2021). National Key Research and Development Program (2017YFC0212002, 2017.7.1–2020.12.31)
478	Background of Jinan	20180704	particle	45.31	4.07302	He, J. et al. Gridded emission inventory of organophosphorus flame retardants in China: Usage, emission, and validation. Environ. Pollut. 290, 118071 (2021). National Key Research and Development Program (2017YFC0212002, 2017.7.1–2020.12.31)
479	Background of Jinan	20180705	particle	46.34	16.9264	He, J. et al. Gridded emission inventory of organophosphorus flame retardants in China: Usage, emission, and validation. Environ. Pollut. 290, 118071 (2021). National Key Research and Development Program (2017YFC0212002, 2017.7.1–2020.12.31)
480	Chengdu urban area	20180728	particle	15.85	9.01927	He, J. et al. Gridded emission inventory of organophosphorus flame retardants in China: Usage, emission, and validation. Environ. Pollut. 290, 118071 (2021). National Key Research and Development Program (2017YFC0212002, 2017.7.1–2020.12.31)
481	Chengdu urban area	20180729	particle	38.57	10.1325	He, J. et al. Gridded emission inventory of organophosphorus flame retardants in China: Usage, emission, and validation. Environ. Pollut. 290, 118071 (2021). National Key Research and Development Program (2017YFC0212002, 2017.7.1–2020.12.31)
482	Chengdu urban area	20180730	particle	27.63	8.84722	He, J. et al. Gridded emission inventory of organophosphorus flame retardants in China: Usage, emission, and validation. Environ. Pollut. 290, 118071 (2021). National Key Research and Development Program (2017YFC0212002, 2017.7.1–2020.12.31)
483	Chengdu urban area	20180731	particle	15.27	4.80572	He, J. et al. Gridded emission inventory of organophosphorus flame retardants in China: Usage, emission, and validation. Environ. Pollut. 290, 118071 (2021). National Key Research and Development Program (2017YFC0212002, 2017.7.1–2020.12.31)
484	Chengdu urban area	20180801	particle	20.55	4.77829	He, J. et al. Gridded emission inventory of organophosphorus flame retardants in China: Usage, emission, and validation. Environ. Pollut. 290, 118071 (2021). National Key Research and Development Program (2017YFC0212002, 2017.7.1–2020.12.31)
485	Chengdu urban area	20180802	particle	27.73	3.7169	He, J. et al. Gridded emission inventory of organophosphorus flame retardants in China: Usage, emission, and validation. Environ. Pollut. 290, 118071 (2021). National Key Research and Development Program (2017YFC0212002, 2017.7.1–2020.12.31)
486	Background of Chengdu	20180728	particle	8.82	7.00925	He, J. et al. Gridded emission inventory of organophosphorus flame retardants in China: Usage, emission, and validation. Environ. Pollut. 290, 118071 (2021). National Key Research and Development Program (2017YFC0212002, 2017.7.1–2020.12.31)
487	Background of Chengdu	20180729	particle	22.94	7.87624	He, J. et al. Gridded emission inventory of organophosphorus flame retardants in China: Usage, emission, and validation. Environ. Pollut. 290, 118071 (2021). National Key Research and Development Program (2017YFC0212002, 2017.7.1–2020.12.31)
488	Background of Chengdu	20180730	particle	11.03	3.31373	He, J. et al. Gridded emission inventory of organophosphorus flame retardants in China: Usage, emission, and validation. Environ. Pollut. 290, 118071 (2021). National Key Research and Development Program (2017YFC0212002, 2017.7.1–2020.12.31)
489	Background of Chengdu	20180731	particle	5.37	3.96441	He, J. et al. Gridded emission inventory of organophosphorus flame retardants in China: Usage, emission, and validation. Environ. Pollut. 290, 118071 (2021). National Key Research and Development Program (2017YFC0212002, 2017.7.1–2020.12.31)
490	Background of Chengdu	20180801	particle	11.71	1.51551	He, J. et al. Gridded emission inventory of organophosphorus flame retardants in China: Usage, emission, and validation. Environ. Pollut. 290, 118071 (2021). National Key Research and Development Program (2017YFC0212002, 2017.7.1–2020.12.31)
491	Background of Chengdu	20180802	particle	16.05	2.29075	He, J. et al. Gridded emission inventory of organophosphorus flame retardants in China: Usage, emission, and validation. Environ. Pollut. 290, 118071 (2021). National Key Research and Development Program (2017YFC0212002, 2017.7.1–2020.12.31)
492	Background of Chengdu	20180803	particle	11.27	2.42346	He, J. et al. Gridded emission inventory of organophosphorus flame retardants in China: Usage, emission, and validation. Environ. Pollut. 290, 118071 (2021). National Key Research and Development Program (2017YFC0212002, 2017.7.1–2020.12.31)
493	Shanghai urban area	20180728	particle	2.74	0.882596	He, J. et al. Gridded emission inventory of organophosphorus flame retardants in China: Usage, emission, and validation. Environ. Pollut. 290, 118071 (2021). National Key Research and Development Program (2017YFC0212002, 2017.7.1–2020.12.31)
494	Shanghai urban area	20180729	particle	2.71	0.885849	He, J. et al. Gridded emission inventory of organophosphorus flame retardants in China: Usage, emission, and validation. Environ. Pollut. 290, 118071 (2021). National Key Research and Development Program (2017YFC0212002, 2017.7.1–2020.12.31)
495	Shanghai urban area	20180730	particle	2.96	0.758928	He, J. et al. Gridded emission inventory of organophosphorus flame retardants in China: Usage, emission, and validation. Environ. Pollut. 290, 118071 (2021). National Key Research and Development Program (2017YFC0212002, 2017.7.1–2020.12.31)
496	Shanghai urban area	20180731	particle	2.85	2.03951	He, J. et al. Gridded emission inventory of organophosphorus flame retardants in China: Usage, emission, and validation. Environ. Pollut. 290, 118071 (2021). National Key Research and Development Program (2017YFC0212002, 2017.7.1–2020.12.31)
497	Shanghai urban area	20180801	particle	2.57	1.83162	He, J. et al. Gridded emission inventory of organophosphorus flame retardants in China: Usage, emission, and validation. Environ. Pollut. 290, 118071 (2021). National Key Research and Development Program (2017YFC0212002, 2017.7.1–2020.12.31)
498	Shanghai urban area	20180802	particle	2.45	1.87909	He, J. et al. Gridded emission inventory of organophosphorus flame retardants in China: Usage, emission, and validation. Environ. Pollut. 290, 118071 (2021). National Key Research and Development Program (2017YFC0212002, 2017.7.1–2020.12.31)
499	Shanghai urban area	20180803	particle	2.37	2.35734	He, J. et al. Gridded emission inventory of organophosphorus flame retardants in China: Usage, emission, and validation. Environ. Pollut. 290, 118071 (2021). National Key Research and Development Program (2017YFC0212002, 2017.7.1–2020.12.31)
500	Background of Shanghai	20180728	particle	20.1	8.02526	He, J. et al. Gridded emission inventory of organophosphorus flame retardants in China: Usage, emission, and validation. Environ. Pollut. 290, 118071 (2021). National Key Research and Development Program (2017YFC0212002, 2017.7.1–2020.12.31)
501	Background of Shanghai	20180729	particle	19.7	7.61695	He, J. et al. Gridded emission inventory of organophosphorus flame retardants in China: Usage, emission, and validation. Environ. Pollut. 290, 118071 (2021). National Key Research and Development Program (2017YFC0212002, 2017.7.1–2020.12.31)
502	Background of Shanghai	20180730	particle	1.96	5.96611	He, J. et al. Gridded emission inventory of organophosphorus flame retardants in China: Usage, emission, and validation. Environ. Pollut. 290, 118071 (2021). National Key Research and Development Program (2017YFC0212002, 2017.7.1–2020.12.31)
503	Background of Shanghai	20180731	particle	1.86	1.76483	He, J. et al. Gridded emission inventory of organophosphorus flame retardants in China: Usage, emission, and validation. Environ. Pollut. 290, 118071 (2021). National Key Research and Development Program (2017YFC0212002, 2017.7.1–2020.12.31)
504	Background of Shanghai	20180801	particle	1.78	3.34	He, J. et al. Gridded emission inventory of organophosphorus flame retardants in China: Usage, emission, and validation. Environ. Pollut. 290, 118071 (2021). National Key Research and Development Program (2017YFC0212002, 2017.7.1–2020.12.31)
505	Background of Shanghai	20180802	particle	1.61	2.45486	He, J. et al. Gridded emission inventory of organophosphorus flame retardants in China: Usage, emission, and validation. Environ. Pollut. 290, 118071 (2021). National Key Research and Development Program (2017YFC0212002, 2017.7.1–2020.12.31)
506	Background of Shanghai	20180803	particle	1.59	5.52572	He, J. et al. Gridded emission inventory of organophosphorus flame retardants in China: Usage, emission, and validation. Environ. Pollut. 290, 118071 (2021). National Key Research and Development Program (2017YFC0212002, 2017.7.1–2020.12.31)
507	Wuhan urban area	20180728	particle	5.85	5.00651	He, J. et al. Gridded emission inventory of organophosphorus flame retardants in China: Usage, emission, and validation. Environ. Pollut. 290, 118071 (2021). National Key Research and Development Program (2017YFC0212002, 2017.7.1–2020.12.31)
508	Wuhan urban area	20180729	particle	6.69	5.20417	He, J. et al. Gridded emission inventory of organophosphorus flame retardants in China: Usage, emission, and validation. Environ. Pollut. 290, 118071 (2021). National Key Research and Development Program (2017YFC0212002, 2017.7.1–2020.12.31)
509	Wuhan urban area	20180730	particle	5	5.01813	He, J. et al. Gridded emission inventory of organophosphorus flame retardants in China: Usage, emission, and validation. Environ. Pollut. 290, 118071 (2021). National Key Research and Development Program (2017YFC0212002, 2017.7.1–2020.12.31)
510	Wuhan urban area	20180731	particle	7.06	8.39393	He, J. et al. Gridded emission inventory of organophosphorus flame retardants in China: Usage, emission, and validation. Environ. Pollut. 290, 118071 (2021). National Key Research and Development Program (2017YFC0212002, 2017.7.1–2020.12.31)
511	Wuhan urban area	20180801	particle	4.44	5.27334	He, J. et al. Gridded emission inventory of organophosphorus flame retardants in China: Usage, emission, and validation. Environ. Pollut. 290, 118071 (2021). National Key Research and Development Program (2017YFC0212002, 2017.7.1–2020.12.31)
512	Wuhan urban area	20180802	particle	2.64	5.74559	He, J. et al. Gridded emission inventory of organophosphorus flame retardants in China: Usage, emission, and validation. Environ. Pollut. 290, 118071 (2021). National Key Research and Development Program (2017YFC0212002, 2017.7.1–2020.12.31)
513	Wuhan urban area	20180803	particle	3.21	3.5994	He, J. et al. Gridded emission inventory of organophosphorus flame retardants in China: Usage, emission, and validation. Environ. Pollut. 290, 118071 (2021). National Key Research and Development Program (2017YFC0212002, 2017.7.1–2020.12.31)
514	Background of Wuhan	20180728	particle	5.72	2.24421	He, J. et al. Gridded emission inventory of organophosphorus flame retardants in China: Usage, emission, and validation. Environ. Pollut. 290, 118071 (2021). National Key Research and Development Program (2017YFC0212002, 2017.7.1–2020.12.31)
515	Background of Wuhan	20180729	particle	6.43	5.81761	He, J. et al. Gridded emission inventory of organophosphorus flame retardants in China: Usage, emission, and validation. Environ. Pollut. 290, 118071 (2021). National Key Research and Development Program (2017YFC0212002, 2017.7.1–2020.12.31)
516	Background of Wuhan	20180730	particle	4.71	3.85591	He, J. et al. Gridded emission inventory of organophosphorus flame retardants in China: Usage, emission, and validation. Environ. Pollut. 290, 118071 (2021). National Key Research and Development Program (2017YFC0212002, 2017.7.1–2020.12.31)
517	Background of Wuhan	20180731	particle	7.2	3.88407	He, J. et al. Gridded emission inventory of organophosphorus flame retardants in China: Usage, emission, and validation. Environ. Pollut. 290, 118071 (2021). National Key Research and Development Program (2017YFC0212002, 2017.7.1–2020.12.31)
518	Background of Wuhan	20180801	particle	4.51	4.10961	He, J. et al. Gridded emission inventory of organophosphorus flame retardants in China: Usage, emission, and validation. Environ. Pollut. 290, 118071 (2021). National Key Research and Development Program (2017YFC0212002, 2017.7.1–2020.12.31)
519	Background of Wuhan	20180802	particle	2.6	2.45061	He, J. et al. Gridded emission inventory of organophosphorus flame retardants in China: Usage, emission, and validation. Environ. Pollut. 290, 118071 (2021). National Key Research and Development Program (2017YFC0212002, 2017.7.1–2020.12.31)
520	Background of Wuhan	20180803	particle	3.35	3.38422	He, J. et al. Gridded emission inventory of organophosphorus flame retardants in China: Usage, emission, and validation. Environ. Pollut. 290, 118071 (2021). National Key Research and Development Program (2017YFC0212002, 2017.7.1–2020.12.31)
521	Beijing urban area	20180728	particle	2.57	2.82495	He, J. et al. Gridded emission inventory of organophosphorus flame retardants in China: Usage, emission, and validation. Environ. Pollut. 290, 118071 (2021). National Key Research and Development Program (2017YFC0212002, 2017.7.1–2020.12.31)
522	Beijing urban area	20180729	particle	5.23	3.90241	He, J. et al. Gridded emission inventory of organophosphorus flame retardants in China: Usage, emission, and validation. Environ. Pollut. 290, 118071 (2021). National Key Research and Development Program (2017YFC0212002, 2017.7.1–2020.12.31)
523	Beijing urban area	20180730	particle	2.62	3.82648	He, J. et al. Gridded emission inventory of organophosphorus flame retardants in China: Usage, emission, and validation. Environ. Pollut. 290, 118071 (2021). National Key Research and Development Program (2017YFC0212002, 2017.7.1–2020.12.31)
524	Beijing urban area	20180731	particle	3.04	5.06499	He, J. et al. Gridded emission inventory of organophosphorus flame retardants in China: Usage, emission, and validation. Environ. Pollut. 290, 118071 (2021). National Key Research and Development Program (2017YFC0212002, 2017.7.1–2020.12.31)
525	Beijing urban area	20180801	particle	4.5	2.68051	He, J. et al. Gridded emission inventory of organophosphorus flame retardants in China: Usage, emission, and validation. Environ. Pollut. 290, 118071 (2021). National Key Research and Development Program (2017YFC0212002, 2017.7.1–2020.12.31)
526	Beijing urban area	20180802	particle	4.54	3.58587	He, J. et al. Gridded emission inventory of organophosphorus flame retardants in China: Usage, emission, and validation. Environ. Pollut. 290, 118071 (2021). National Key Research and Development Program (2017YFC0212002, 2017.7.1–2020.12.31)
527	Beijing urban area	20180803	particle	4.99	4.6516	He, J. et al. Gridded emission inventory of organophosphorus flame retardants in China: Usage, emission, and validation. Environ. Pollut. 290, 118071 (2021). National Key Research and Development Program (2017YFC0212002, 2017.7.1–2020.12.31)
528	Background of Beijing	20180728	particle	3.98	1.94078	He, J. et al. Gridded emission inventory of organophosphorus flame retardants in China: Usage, emission, and validation. Environ. Pollut. 290, 118071 (2021). National Key Research and Development Program (2017YFC0212002, 2017.7.1–2020.12.31)
529	Background of Beijing	20180729	particle	10.47	1.8685	He, J. et al. Gridded emission inventory of organophosphorus flame retardants in China: Usage, emission, and validation. Environ. Pollut. 290, 118071 (2021). National Key Research and Development Program (2017YFC0212002, 2017.7.1–2020.12.31)
530	Background of Beijing	20180730	particle	8.17	2.05087	He, J. et al. Gridded emission inventory of organophosphorus flame retardants in China: Usage, emission, and validation. Environ. Pollut. 290, 118071 (2021). National Key Research and Development Program (2017YFC0212002, 2017.7.1–2020.12.31)
531	Background of Beijing	20180731	particle	8.61	2.28638	He, J. et al. Gridded emission inventory of organophosphorus flame retardants in China: Usage, emission, and validation. Environ. Pollut. 290, 118071 (2021). National Key Research and Development Program (2017YFC0212002, 2017.7.1–2020.12.31)
532	Background of Beijing	20180801	particle	7.94	1.5638	He, J. et al. Gridded emission inventory of organophosphorus flame retardants in China: Usage, emission, and validation. Environ. Pollut. 290, 118071 (2021). National Key Research and Development Program (2017YFC0212002, 2017.7.1–2020.12.31)
533	Background of Beijing	20180802	particle	1.25	1.64422	He, J. et al. Gridded emission inventory of organophosphorus flame retardants in China: Usage, emission, and validation. Environ. Pollut. 290, 118071 (2021). National Key Research and Development Program (2017YFC0212002, 2017.7.1–2020.12.31)
534	Background of Beijing	20180803	particle	1.33	1.32268	He, J. et al. Gridded emission inventory of organophosphorus flame retardants in China: Usage, emission, and validation. Environ. Pollut. 290, 118071 (2021). National Key Research and Development Program (2017YFC0212002, 2017.7.1–2020.12.31)
535	Beijing urban area	20180105	gas	5.14	3.95026	He, J. et al. Gridded emission inventory of organophosphorus flame retardants in China: Usage, emission, and validation. Environ. Pollut. 290, 118071 (2021). National Key Research and Development Program (2017YFC0212002, 2017.7.1–2020.12.31)
536	Beijing urban area	20180106	gas	3.89	4.70238	He, J. et al. Gridded emission inventory of organophosphorus flame retardants in China: Usage, emission, and validation. Environ. Pollut. 290, 118071 (2021). National Key Research and Development Program (2017YFC0212002, 2017.7.1–2020.12.31)
537	Beijing urban area	20180108	gas	4.15	0.820454	He, J. et al. Gridded emission inventory of organophosphorus flame retardants in China: Usage, emission, and validation. Environ. Pollut. 290, 118071 (2021). National Key Research and Development Program (2017YFC0212002, 2017.7.1–2020.12.31)
538	Beijing urban area	20180109	gas	1.43	0.656309	He, J. et al. Gridded emission inventory of organophosphorus flame retardants in China: Usage, emission, and validation. Environ. Pollut. 290, 118071 (2021). National Key Research and Development Program (2017YFC0212002, 2017.7.1–2020.12.31)
539	Beijing urban area	20180110	gas	2.44	1.46178	He, J. et al. Gridded emission inventory of organophosphorus flame retardants in China: Usage, emission, and validation. Environ. Pollut. 290, 118071 (2021). National Key Research and Development Program (2017YFC0212002, 2017.7.1–2020.12.31)
540	Beijing urban area	20180111	gas	2.24	2.15723	He, J. et al. Gridded emission inventory of organophosphorus flame retardants in China: Usage, emission, and validation. Environ. Pollut. 290, 118071 (2021). National Key Research and Development Program (2017YFC0212002, 2017.7.1–2020.12.31)
541	Beijing urban area	20180112	gas	37.7	16.7288	He, J. et al. Gridded emission inventory of organophosphorus flame retardants in China: Usage, emission, and validation. Environ. Pollut. 290, 118071 (2021). National Key Research and Development Program (2017YFC0212002, 2017.7.1–2020.12.31)
542	Background of Beijing	20180105	gas	1.27	2.17276	He, J. et al. Gridded emission inventory of organophosphorus flame retardants in China: Usage, emission, and validation. Environ. Pollut. 290, 118071 (2021). National Key Research and Development Program (2017YFC0212002, 2017.7.1–2020.12.31)
543	Background of Beijing	20180106	gas	0.6	0.763213	He, J. et al. Gridded emission inventory of organophosphorus flame retardants in China: Usage, emission, and validation. Environ. Pollut. 290, 118071 (2021). National Key Research and Development Program (2017YFC0212002, 2017.7.1–2020.12.31)
544	Background of Beijing	20180107	gas	0.55	0.786547	He, J. et al. Gridded emission inventory of organophosphorus flame retardants in China: Usage, emission, and validation. Environ. Pollut. 290, 118071 (2021). National Key Research and Development Program (2017YFC0212002, 2017.7.1–2020.12.31)
545	Background of Beijing	20180109	gas	2.74	0.958957	He, J. et al. Gridded emission inventory of organophosphorus flame retardants in China: Usage, emission, and validation. Environ. Pollut. 290, 118071 (2021). National Key Research and Development Program (2017YFC0212002, 2017.7.1–2020.12.31)
546	Background of Beijing	20180110	gas	0.47	0.787623	He, J. et al. Gridded emission inventory of organophosphorus flame retardants in China: Usage, emission, and validation. Environ. Pollut. 290, 118071 (2021). National Key Research and Development Program (2017YFC0212002, 2017.7.1–2020.12.31)
547	Background of Beijing	20180111	gas	0.52	0.749334	He, J. et al. Gridded emission inventory of organophosphorus flame retardants in China: Usage, emission, and validation. Environ. Pollut. 290, 118071 (2021). National Key Research and Development Program (2017YFC0212002, 2017.7.1–2020.12.31)
548	Background of Beijing	20180112	gas	0.8	0.746866	He, J. et al. Gridded emission inventory of organophosphorus flame retardants in China: Usage, emission, and validation. Environ. Pollut. 290, 118071 (2021). National Key Research and Development Program (2017YFC0212002, 2017.7.1–2020.12.31)
549	Lanzhou urban area	20180106	gas	0.45	3.5239	He, J. et al. Gridded emission inventory of organophosphorus flame retardants in China: Usage, emission, and validation. Environ. Pollut. 290, 118071 (2021). National Key Research and Development Program (2017YFC0212002, 2017.7.1–2020.12.31)
550	Lanzhou urban area	20180107	gas	0.42	1.69605	He, J. et al. Gridded emission inventory of organophosphorus flame retardants in China: Usage, emission, and validation. Environ. Pollut. 290, 118071 (2021). National Key Research and Development Program (2017YFC0212002, 2017.7.1–2020.12.31)
551	Lanzhou urban area	20180108	gas	0.61	2.26818	He, J. et al. Gridded emission inventory of organophosphorus flame retardants in China: Usage, emission, and validation. Environ. Pollut. 290, 118071 (2021). National Key Research and Development Program (2017YFC0212002, 2017.7.1–2020.12.31)
552	Lanzhou urban area	20180109	gas	1.14	5.67536	He, J. et al. Gridded emission inventory of organophosphorus flame retardants in China: Usage, emission, and validation. Environ. Pollut. 290, 118071 (2021). National Key Research and Development Program (2017YFC0212002, 2017.7.1–2020.12.31)
553	Lanzhou urban area	20180110	gas	0.33	6.36724	He, J. et al. Gridded emission inventory of organophosphorus flame retardants in China: Usage, emission, and validation. Environ. Pollut. 290, 118071 (2021). National Key Research and Development Program (2017YFC0212002, 2017.7.1–2020.12.31)
554	Lanzhou urban area	20180111	gas	5.1	15.8513	He, J. et al. Gridded emission inventory of organophosphorus flame retardants in China: Usage, emission, and validation. Environ. Pollut. 290, 118071 (2021). National Key Research and Development Program (2017YFC0212002, 2017.7.1–2020.12.31)
555	Lanzhou urban area	20180112	gas	18.74	15.338	He, J. et al. Gridded emission inventory of organophosphorus flame retardants in China: Usage, emission, and validation. Environ. Pollut. 290, 118071 (2021). National Key Research and Development Program (2017YFC0212002, 2017.7.1–2020.12.31)
556	Background of Lanzhou	20180106	gas	3.5	2.46749	He, J. et al. Gridded emission inventory of organophosphorus flame retardants in China: Usage, emission, and validation. Environ. Pollut. 290, 118071 (2021). National Key Research and Development Program (2017YFC0212002, 2017.7.1–2020.12.31)
557	Background of Lanzhou	20180107	gas	0.39	0.832619	He, J. et al. Gridded emission inventory of organophosphorus flame retardants in China: Usage, emission, and validation. Environ. Pollut. 290, 118071 (2021). National Key Research and Development Program (2017YFC0212002, 2017.7.1–2020.12.31)
558	Background of Lanzhou	20180108	gas	0.67	0.911348	He, J. et al. Gridded emission inventory of organophosphorus flame retardants in China: Usage, emission, and validation. Environ. Pollut. 290, 118071 (2021). National Key Research and Development Program (2017YFC0212002, 2017.7.1–2020.12.31)
559	Background of Lanzhou	20180109	gas	0.68	0.870226	He, J. et al. Gridded emission inventory of organophosphorus flame retardants in China: Usage, emission, and validation. Environ. Pollut. 290, 118071 (2021). National Key Research and Development Program (2017YFC0212002, 2017.7.1–2020.12.31)
560	Background of Lanzhou	20180110	gas	0.38	2.30753	He, J. et al. Gridded emission inventory of organophosphorus flame retardants in China: Usage, emission, and validation. Environ. Pollut. 290, 118071 (2021). National Key Research and Development Program (2017YFC0212002, 2017.7.1–2020.12.31)
561	Background of Lanzhou	20180111	gas	4.19	4.65515	He, J. et al. Gridded emission inventory of organophosphorus flame retardants in China: Usage, emission, and validation. Environ. Pollut. 290, 118071 (2021). National Key Research and Development Program (2017YFC0212002, 2017.7.1–2020.12.31)
562	Background of Lanzhou	20180112	gas	1.07	5.41669	He, J. et al. Gridded emission inventory of organophosphorus flame retardants in China: Usage, emission, and validation. Environ. Pollut. 290, 118071 (2021). National Key Research and Development Program (2017YFC0212002, 2017.7.1–2020.12.31)
563	Shijiazhuang urban area	20180105	gas	14.2	24.6059	He, J. et al. Gridded emission inventory of organophosphorus flame retardants in China: Usage, emission, and validation. Environ. Pollut. 290, 118071 (2021). National Key Research and Development Program (2017YFC0212002, 2017.7.1–2020.12.31)
564	Shijiazhuang urban area	20180106	gas	8.09	12.8014	He, J. et al. Gridded emission inventory of organophosphorus flame retardants in China: Usage, emission, and validation. Environ. Pollut. 290, 118071 (2021). National Key Research and Development Program (2017YFC0212002, 2017.7.1–2020.12.31)
565	Shijiazhuang urban area	20180107	gas	8.28	27.3634	He, J. et al. Gridded emission inventory of organophosphorus flame retardants in China: Usage, emission, and validation. Environ. Pollut. 290, 118071 (2021). National Key Research and Development Program (2017YFC0212002, 2017.7.1–2020.12.31)
566	Shijiazhuang urban area	20180108	gas	1.05	2.09876	He, J. et al. Gridded emission inventory of organophosphorus flame retardants in China: Usage, emission, and validation. Environ. Pollut. 290, 118071 (2021). National Key Research and Development Program (2017YFC0212002, 2017.7.1–2020.12.31)
567	Shijiazhuang urban area	20180109	gas	6.24	4.18119	He, J. et al. Gridded emission inventory of organophosphorus flame retardants in China: Usage, emission, and validation. Environ. Pollut. 290, 118071 (2021). National Key Research and Development Program (2017YFC0212002, 2017.7.1–2020.12.31)
568	Shijiazhuang urban area	20180110	gas	11.42	10.8301	He, J. et al. Gridded emission inventory of organophosphorus flame retardants in China: Usage, emission, and validation. Environ. Pollut. 290, 118071 (2021). National Key Research and Development Program (2017YFC0212002, 2017.7.1–2020.12.31)
569	Shijiazhuang urban area	20180111	gas	5.31	6.55156	He, J. et al. Gridded emission inventory of organophosphorus flame retardants in China: Usage, emission, and validation. Environ. Pollut. 290, 118071 (2021). National Key Research and Development Program (2017YFC0212002, 2017.7.1–2020.12.31)
570	Background of Shijiazhuang	20180105	gas	8.35	33.831	He, J. et al. Gridded emission inventory of organophosphorus flame retardants in China: Usage, emission, and validation. Environ. Pollut. 290, 118071 (2021). National Key Research and Development Program (2017YFC0212002, 2017.7.1–2020.12.31)
571	Background of Shijiazhuang	20180106	gas	4.47	23.8088	He, J. et al. Gridded emission inventory of organophosphorus flame retardants in China: Usage, emission, and validation. Environ. Pollut. 290, 118071 (2021). National Key Research and Development Program (2017YFC0212002, 2017.7.1–2020.12.31)
572	Background of Shijiazhuang	20180107	gas	4.74	47.1634	He, J. et al. Gridded emission inventory of organophosphorus flame retardants in China: Usage, emission, and validation. Environ. Pollut. 290, 118071 (2021). National Key Research and Development Program (2017YFC0212002, 2017.7.1–2020.12.31)
573	Background of Shijiazhuang	20180108	gas	5.84	2.16234	He, J. et al. Gridded emission inventory of organophosphorus flame retardants in China: Usage, emission, and validation. Environ. Pollut. 290, 118071 (2021). National Key Research and Development Program (2017YFC0212002, 2017.7.1–2020.12.31)
574	Background of Shijiazhuang	20180109	gas	3.57	2.57769	He, J. et al. Gridded emission inventory of organophosphorus flame retardants in China: Usage, emission, and validation. Environ. Pollut. 290, 118071 (2021). National Key Research and Development Program (2017YFC0212002, 2017.7.1–2020.12.31)
575	Background of Shijiazhuang	20180110	gas	3.87	9.60751	He, J. et al. Gridded emission inventory of organophosphorus flame retardants in China: Usage, emission, and validation. Environ. Pollut. 290, 118071 (2021). National Key Research and Development Program (2017YFC0212002, 2017.7.1–2020.12.31)
576	Background of Shijiazhuang	20180111	gas	30	49.3854	He, J. et al. Gridded emission inventory of organophosphorus flame retardants in China: Usage, emission, and validation. Environ. Pollut. 290, 118071 (2021). National Key Research and Development Program (2017YFC0212002, 2017.7.1–2020.12.31)
577	Zhengzhou urban area	20180105	gas	8.87	16.483	He, J. et al. Gridded emission inventory of organophosphorus flame retardants in China: Usage, emission, and validation. Environ. Pollut. 290, 118071 (2021). National Key Research and Development Program (2017YFC0212002, 2017.7.1–2020.12.31)
578	Zhengzhou urban area	20180106	gas	9	22.7865	He, J. et al. Gridded emission inventory of organophosphorus flame retardants in China: Usage, emission, and validation. Environ. Pollut. 290, 118071 (2021). National Key Research and Development Program (2017YFC0212002, 2017.7.1–2020.12.31)
579	Zhengzhou urban area	20180107	gas	11.22	12.5036	He, J. et al. Gridded emission inventory of organophosphorus flame retardants in China: Usage, emission, and validation. Environ. Pollut. 290, 118071 (2021). National Key Research and Development Program (2017YFC0212002, 2017.7.1–2020.12.31)
580	Zhengzhou urban area	20180108	gas	19.87	5.75745	He, J. et al. Gridded emission inventory of organophosphorus flame retardants in China: Usage, emission, and validation. Environ. Pollut. 290, 118071 (2021). National Key Research and Development Program (2017YFC0212002, 2017.7.1–2020.12.31)
581	Zhengzhou urban area	20180109	gas	10.58	8.36327	He, J. et al. Gridded emission inventory of organophosphorus flame retardants in China: Usage, emission, and validation. Environ. Pollut. 290, 118071 (2021). National Key Research and Development Program (2017YFC0212002, 2017.7.1–2020.12.31)
582	Zhengzhou urban area	20180111	gas	8.93	12.3199	He, J. et al. Gridded emission inventory of organophosphorus flame retardants in China: Usage, emission, and validation. Environ. Pollut. 290, 118071 (2021). National Key Research and Development Program (2017YFC0212002, 2017.7.1–2020.12.31)
583	Zhengzhou urban area	20180112	gas	8.96	34.6686	He, J. et al. Gridded emission inventory of organophosphorus flame retardants in China: Usage, emission, and validation. Environ. Pollut. 290, 118071 (2021). National Key Research and Development Program (2017YFC0212002, 2017.7.1–2020.12.31)
584	Zhengzhou urban area	20180113	gas	10.14	11.7763	He, J. et al. Gridded emission inventory of organophosphorus flame retardants in China: Usage, emission, and validation. Environ. Pollut. 290, 118071 (2021). National Key Research and Development Program (2017YFC0212002, 2017.7.1–2020.12.31)
585	Background of Zhengzhou	20180105	gas	6.1	25.6866	He, J. et al. Gridded emission inventory of organophosphorus flame retardants in China: Usage, emission, and validation. Environ. Pollut. 290, 118071 (2021). National Key Research and Development Program (2017YFC0212002, 2017.7.1–2020.12.31)
586	Background of Zhengzhou	20180106	gas	55.51	51.0104	He, J. et al. Gridded emission inventory of organophosphorus flame retardants in China: Usage, emission, and validation. Environ. Pollut. 290, 118071 (2021). National Key Research and Development Program (2017YFC0212002, 2017.7.1–2020.12.31)
587	Background of Zhengzhou	20180107	gas	6.73	26.0098	He, J. et al. Gridded emission inventory of organophosphorus flame retardants in China: Usage, emission, and validation. Environ. Pollut. 290, 118071 (2021). National Key Research and Development Program (2017YFC0212002, 2017.7.1–2020.12.31)
588	Background of Zhengzhou	20180108	gas	10.77	5.20467	He, J. et al. Gridded emission inventory of organophosphorus flame retardants in China: Usage, emission, and validation. Environ. Pollut. 290, 118071 (2021). National Key Research and Development Program (2017YFC0212002, 2017.7.1–2020.12.31)
589	Background of Zhengzhou	20180109	gas	6.48	23.1159	He, J. et al. Gridded emission inventory of organophosphorus flame retardants in China: Usage, emission, and validation. Environ. Pollut. 290, 118071 (2021). National Key Research and Development Program (2017YFC0212002, 2017.7.1–2020.12.31)
590	Background of Zhengzhou	20180111	gas	6.07	10.2451	He, J. et al. Gridded emission inventory of organophosphorus flame retardants in China: Usage, emission, and validation. Environ. Pollut. 290, 118071 (2021). National Key Research and Development Program (2017YFC0212002, 2017.7.1–2020.12.31)
591	Background of Zhengzhou	20180112	gas	5.25	17.1912	He, J. et al. Gridded emission inventory of organophosphorus flame retardants in China: Usage, emission, and validation. Environ. Pollut. 290, 118071 (2021). National Key Research and Development Program (2017YFC0212002, 2017.7.1–2020.12.31)
592	Background of Zhengzhou	20180113	gas	0.55	0.946953	He, J. et al. Gridded emission inventory of organophosphorus flame retardants in China: Usage, emission, and validation. Environ. Pollut. 290, 118071 (2021). National Key Research and Development Program (2017YFC0212002, 2017.7.1–2020.12.31)
593	Jinan urban area	20180105	gas	51.1	34.1602	He, J. et al. Gridded emission inventory of organophosphorus flame retardants in China: Usage, emission, and validation. Environ. Pollut. 290, 118071 (2021). National Key Research and Development Program (2017YFC0212002, 2017.7.1–2020.12.31)
594	Jinan urban area	20180106	gas	43.69	104.56	He, J. et al. Gridded emission inventory of organophosphorus flame retardants in China: Usage, emission, and validation. Environ. Pollut. 290, 118071 (2021). National Key Research and Development Program (2017YFC0212002, 2017.7.1–2020.12.31)
595	Jinan urban area	20180107	gas	126.88	411.966	He, J. et al. Gridded emission inventory of organophosphorus flame retardants in China: Usage, emission, and validation. Environ. Pollut. 290, 118071 (2021). National Key Research and Development Program (2017YFC0212002, 2017.7.1–2020.12.31)
596	Jinan urban area	20180108	gas	13.05	16.9399	He, J. et al. Gridded emission inventory of organophosphorus flame retardants in China: Usage, emission, and validation. Environ. Pollut. 290, 118071 (2021). National Key Research and Development Program (2017YFC0212002, 2017.7.1–2020.12.31)
597	Jinan urban area	20180109	gas	13.2	14.4898	He, J. et al. Gridded emission inventory of organophosphorus flame retardants in China: Usage, emission, and validation. Environ. Pollut. 290, 118071 (2021). National Key Research and Development Program (2017YFC0212002, 2017.7.1–2020.12.31)
598	Jinan urban area	20180110	gas	3.89	6.07597	He, J. et al. Gridded emission inventory of organophosphorus flame retardants in China: Usage, emission, and validation. Environ. Pollut. 290, 118071 (2021). National Key Research and Development Program (2017YFC0212002, 2017.7.1–2020.12.31)
599	Jinan urban area	20180111	gas	4.51	3.45834	He, J. et al. Gridded emission inventory of organophosphorus flame retardants in China: Usage, emission, and validation. Environ. Pollut. 290, 118071 (2021). National Key Research and Development Program (2017YFC0212002, 2017.7.1–2020.12.31)
600	Background of Jinan	20180105	gas	51.1	33.0257	He, J. et al. Gridded emission inventory of organophosphorus flame retardants in China: Usage, emission, and validation. Environ. Pollut. 290, 118071 (2021). National Key Research and Development Program (2017YFC0212002, 2017.7.1–2020.12.31)
601	Background of Jinan	20180106	gas	43.69	77.4689	He, J. et al. Gridded emission inventory of organophosphorus flame retardants in China: Usage, emission, and validation. Environ. Pollut. 290, 118071 (2021). National Key Research and Development Program (2017YFC0212002, 2017.7.1–2020.12.31)
602	Background of Jinan	20180107	gas	68.83	52.1841	He, J. et al. Gridded emission inventory of organophosphorus flame retardants in China: Usage, emission, and validation. Environ. Pollut. 290, 118071 (2021). National Key Research and Development Program (2017YFC0212002, 2017.7.1–2020.12.31)
603	Background of Jinan	20180108	gas	13.05	7.78168	He, J. et al. Gridded emission inventory of organophosphorus flame retardants in China: Usage, emission, and validation. Environ. Pollut. 290, 118071 (2021). National Key Research and Development Program (2017YFC0212002, 2017.7.1–2020.12.31)
604	Background of Jinan	20180109	gas	6.66	4.63317	He, J. et al. Gridded emission inventory of organophosphorus flame retardants in China: Usage, emission, and validation. Environ. Pollut. 290, 118071 (2021). National Key Research and Development Program (2017YFC0212002, 2017.7.1–2020.12.31)
605	Background of Jinan	20180110	gas	3.9	1.96752	He, J. et al. Gridded emission inventory of organophosphorus flame retardants in China: Usage, emission, and validation. Environ. Pollut. 290, 118071 (2021). National Key Research and Development Program (2017YFC0212002, 2017.7.1–2020.12.31)
606	Background of Jinan	20180111	gas	4.51	3.5453	He, J. et al. Gridded emission inventory of organophosphorus flame retardants in China: Usage, emission, and validation. Environ. Pollut. 290, 118071 (2021). National Key Research and Development Program (2017YFC0212002, 2017.7.1–2020.12.31)
607	Wuhan urban area	20180119	gas	16.49	89.811	He, J. et al. Gridded emission inventory of organophosphorus flame retardants in China: Usage, emission, and validation. Environ. Pollut. 290, 118071 (2021). National Key Research and Development Program (2017YFC0212002, 2017.7.1–2020.12.31)
608	Wuhan urban area	20180120	gas	14.21	38.5954	He, J. et al. Gridded emission inventory of organophosphorus flame retardants in China: Usage, emission, and validation. Environ. Pollut. 290, 118071 (2021). National Key Research and Development Program (2017YFC0212002, 2017.7.1–2020.12.31)
609	Wuhan urban area	20180121	gas	18.64	116.273	He, J. et al. Gridded emission inventory of organophosphorus flame retardants in China: Usage, emission, and validation. Environ. Pollut. 290, 118071 (2021). National Key Research and Development Program (2017YFC0212002, 2017.7.1–2020.12.31)
610	Wuhan urban area	20180122	gas	47.56	47.5367	He, J. et al. Gridded emission inventory of organophosphorus flame retardants in China: Usage, emission, and validation. Environ. Pollut. 290, 118071 (2021). National Key Research and Development Program (2017YFC0212002, 2017.7.1–2020.12.31)
611	Wuhan urban area	20180123	gas	25.9	35.4165	He, J. et al. Gridded emission inventory of organophosphorus flame retardants in China: Usage, emission, and validation. Environ. Pollut. 290, 118071 (2021). National Key Research and Development Program (2017YFC0212002, 2017.7.1–2020.12.31)
612	Wuhan urban area	20180124	gas	30.67	10.0943	He, J. et al. Gridded emission inventory of organophosphorus flame retardants in China: Usage, emission, and validation. Environ. Pollut. 290, 118071 (2021). National Key Research and Development Program (2017YFC0212002, 2017.7.1–2020.12.31)
613	Wuhan urban area	20180125	gas	3.8	5.65793	He, J. et al. Gridded emission inventory of organophosphorus flame retardants in China: Usage, emission, and validation. Environ. Pollut. 290, 118071 (2021). National Key Research and Development Program (2017YFC0212002, 2017.7.1–2020.12.31)
614	Background of Wuhan	20180119	gas	16.43	55.2007	He, J. et al. Gridded emission inventory of organophosphorus flame retardants in China: Usage, emission, and validation. Environ. Pollut. 290, 118071 (2021). National Key Research and Development Program (2017YFC0212002, 2017.7.1–2020.12.31)
615	Background of Wuhan	20180120	gas	14.02	44.6311	He, J. et al. Gridded emission inventory of organophosphorus flame retardants in China: Usage, emission, and validation. Environ. Pollut. 290, 118071 (2021). National Key Research and Development Program (2017YFC0212002, 2017.7.1–2020.12.31)
616	Background of Wuhan	20180121	gas	18.29	19.9945	He, J. et al. Gridded emission inventory of organophosphorus flame retardants in China: Usage, emission, and validation. Environ. Pollut. 290, 118071 (2021). National Key Research and Development Program (2017YFC0212002, 2017.7.1–2020.12.31)
617	Background of Wuhan	20180122	gas	43.41	101.88	He, J. et al. Gridded emission inventory of organophosphorus flame retardants in China: Usage, emission, and validation. Environ. Pollut. 290, 118071 (2021). National Key Research and Development Program (2017YFC0212002, 2017.7.1–2020.12.31)
618	Background of Wuhan	20180123	gas	24.89	19.743	He, J. et al. Gridded emission inventory of organophosphorus flame retardants in China: Usage, emission, and validation. Environ. Pollut. 290, 118071 (2021). National Key Research and Development Program (2017YFC0212002, 2017.7.1–2020.12.31)
619	Background of Wuhan	20180124	gas	29.42	18.6861	He, J. et al. Gridded emission inventory of organophosphorus flame retardants in China: Usage, emission, and validation. Environ. Pollut. 290, 118071 (2021). National Key Research and Development Program (2017YFC0212002, 2017.7.1–2020.12.31)
620	Chengdu urban area	20180118	gas	12.87	116.363	He, J. et al. Gridded emission inventory of organophosphorus flame retardants in China: Usage, emission, and validation. Environ. Pollut. 290, 118071 (2021). National Key Research and Development Program (2017YFC0212002, 2017.7.1–2020.12.31)
621	Chengdu urban area	20180119	gas	9.26	42.278	He, J. et al. Gridded emission inventory of organophosphorus flame retardants in China: Usage, emission, and validation. Environ. Pollut. 290, 118071 (2021). National Key Research and Development Program (2017YFC0212002, 2017.7.1–2020.12.31)
622	Chengdu urban area	20180120	gas	9.02	68.1164	He, J. et al. Gridded emission inventory of organophosphorus flame retardants in China: Usage, emission, and validation. Environ. Pollut. 290, 118071 (2021). National Key Research and Development Program (2017YFC0212002, 2017.7.1–2020.12.31)
623	Chengdu urban area	20180121	gas	22.7	54.7	He, J. et al. Gridded emission inventory of organophosphorus flame retardants in China: Usage, emission, and validation. Environ. Pollut. 290, 118071 (2021). National Key Research and Development Program (2017YFC0212002, 2017.7.1–2020.12.31)
624	Chengdu urban area	20180122	gas	114.91	164.763	He, J. et al. Gridded emission inventory of organophosphorus flame retardants in China: Usage, emission, and validation. Environ. Pollut. 290, 118071 (2021). National Key Research and Development Program (2017YFC0212002, 2017.7.1–2020.12.31)
625	Chengdu urban area	20180123	gas	22.07	59.4767	He, J. et al. Gridded emission inventory of organophosphorus flame retardants in China: Usage, emission, and validation. Environ. Pollut. 290, 118071 (2021). National Key Research and Development Program (2017YFC0212002, 2017.7.1–2020.12.31)
626	Chengdu urban area	20180124	gas	109.5	78.188	He, J. et al. Gridded emission inventory of organophosphorus flame retardants in China: Usage, emission, and validation. Environ. Pollut. 290, 118071 (2021). National Key Research and Development Program (2017YFC0212002, 2017.7.1–2020.12.31)
627	Background of Chengdu	20180118	gas	5.1	57.3012	He, J. et al. Gridded emission inventory of organophosphorus flame retardants in China: Usage, emission, and validation. Environ. Pollut. 290, 118071 (2021). National Key Research and Development Program (2017YFC0212002, 2017.7.1–2020.12.31)
628	Background of Chengdu	20180120	gas	57.54	77.4399	He, J. et al. Gridded emission inventory of organophosphorus flame retardants in China: Usage, emission, and validation. Environ. Pollut. 290, 118071 (2021). National Key Research and Development Program (2017YFC0212002, 2017.7.1–2020.12.31)
629	Background of Chengdu	20180121	gas	58.87	48.3151	He, J. et al. Gridded emission inventory of organophosphorus flame retardants in China: Usage, emission, and validation. Environ. Pollut. 290, 118071 (2021). National Key Research and Development Program (2017YFC0212002, 2017.7.1–2020.12.31)
630	Background of Chengdu	20180122	gas	49.42	58.2107	He, J. et al. Gridded emission inventory of organophosphorus flame retardants in China: Usage, emission, and validation. Environ. Pollut. 290, 118071 (2021). National Key Research and Development Program (2017YFC0212002, 2017.7.1–2020.12.31)
631	Background of Chengdu	20180123	gas	48.84	60.0102	He, J. et al. Gridded emission inventory of organophosphorus flame retardants in China: Usage, emission, and validation. Environ. Pollut. 290, 118071 (2021). National Key Research and Development Program (2017YFC0212002, 2017.7.1–2020.12.31)
632	Background of Chengdu	20180124	gas	37.74	52.7247	He, J. et al. Gridded emission inventory of organophosphorus flame retardants in China: Usage, emission, and validation. Environ. Pollut. 290, 118071 (2021). National Key Research and Development Program (2017YFC0212002, 2017.7.1–2020.12.31)
633	Guiyang urban area	20180118	gas	5.65	19.0215	He, J. et al. Gridded emission inventory of organophosphorus flame retardants in China: Usage, emission, and validation. Environ. Pollut. 290, 118071 (2021). National Key Research and Development Program (2017YFC0212002, 2017.7.1–2020.12.31)
634	Guiyang urban area	20180119	gas	4.65	12.7026	He, J. et al. Gridded emission inventory of organophosphorus flame retardants in China: Usage, emission, and validation. Environ. Pollut. 290, 118071 (2021). National Key Research and Development Program (2017YFC0212002, 2017.7.1–2020.12.31)
635	Guiyang urban area	20180120	gas	22.1	10.943	He, J. et al. Gridded emission inventory of organophosphorus flame retardants in China: Usage, emission, and validation. Environ. Pollut. 290, 118071 (2021). National Key Research and Development Program (2017YFC0212002, 2017.7.1–2020.12.31)
636	Guiyang urban area	20180121	gas	31.01	15.9303	He, J. et al. Gridded emission inventory of organophosphorus flame retardants in China: Usage, emission, and validation. Environ. Pollut. 290, 118071 (2021). National Key Research and Development Program (2017YFC0212002, 2017.7.1–2020.12.31)
637	Guiyang urban area	20180122	gas	39.98	27.5212	He, J. et al. Gridded emission inventory of organophosphorus flame retardants in China: Usage, emission, and validation. Environ. Pollut. 290, 118071 (2021). National Key Research and Development Program (2017YFC0212002, 2017.7.1–2020.12.31)
638	Guiyang urban area	20180123	gas	56.77	28.5941	He, J. et al. Gridded emission inventory of organophosphorus flame retardants in China: Usage, emission, and validation. Environ. Pollut. 290, 118071 (2021). National Key Research and Development Program (2017YFC0212002, 2017.7.1–2020.12.31)
639	Guiyang urban area	20180124	gas	36.03	28.7618	He, J. et al. Gridded emission inventory of organophosphorus flame retardants in China: Usage, emission, and validation. Environ. Pollut. 290, 118071 (2021). National Key Research and Development Program (2017YFC0212002, 2017.7.1–2020.12.31)
640	Background of Guiyang	20180118	gas	56.48	53.7955	He, J. et al. Gridded emission inventory of organophosphorus flame retardants in China: Usage, emission, and validation. Environ. Pollut. 290, 118071 (2021). National Key Research and Development Program (2017YFC0212002, 2017.7.1–2020.12.31)
641	Background of Guiyang	20180119	gas	46.47	23.2947	He, J. et al. Gridded emission inventory of organophosphorus flame retardants in China: Usage, emission, and validation. Environ. Pollut. 290, 118071 (2021). National Key Research and Development Program (2017YFC0212002, 2017.7.1–2020.12.31)
642	Background of Guiyang	20180120	gas	22.1	28.9427	He, J. et al. Gridded emission inventory of organophosphorus flame retardants in China: Usage, emission, and validation. Environ. Pollut. 290, 118071 (2021). National Key Research and Development Program (2017YFC0212002, 2017.7.1–2020.12.31)
643	Background of Guiyang	20180121	gas	31.01	27.8243	He, J. et al. Gridded emission inventory of organophosphorus flame retardants in China: Usage, emission, and validation. Environ. Pollut. 290, 118071 (2021). National Key Research and Development Program (2017YFC0212002, 2017.7.1–2020.12.31)
644	Background of Guiyang	20180122	gas	39.97	58.5737	He, J. et al. Gridded emission inventory of organophosphorus flame retardants in China: Usage, emission, and validation. Environ. Pollut. 290, 118071 (2021). National Key Research and Development Program (2017YFC0212002, 2017.7.1–2020.12.31)
645	Background of Guiyang	20180123	gas	5.67	3.71869	He, J. et al. Gridded emission inventory of organophosphorus flame retardants in China: Usage, emission, and validation. Environ. Pollut. 290, 118071 (2021). National Key Research and Development Program (2017YFC0212002, 2017.7.1–2020.12.31)
646	Background of Guiyang	20180124	gas	36.03	56.7298	He, J. et al. Gridded emission inventory of organophosphorus flame retardants in China: Usage, emission, and validation. Environ. Pollut. 290, 118071 (2021). National Key Research and Development Program (2017YFC0212002, 2017.7.1–2020.12.31)
647	Guangzhou urban area	20180118	gas	227.4	272.169	He, J. et al. Gridded emission inventory of organophosphorus flame retardants in China: Usage, emission, and validation. Environ. Pollut. 290, 118071 (2021). National Key Research and Development Program (2017YFC0212002, 2017.7.1–2020.12.31)
648	Guangzhou urban area	20180119	gas	98.1	109.513	He, J. et al. Gridded emission inventory of organophosphorus flame retardants in China: Usage, emission, and validation. Environ. Pollut. 290, 118071 (2021). National Key Research and Development Program (2017YFC0212002, 2017.7.1–2020.12.31)
649	Guangzhou urban area	20180120	gas	113.4	108.542	He, J. et al. Gridded emission inventory of organophosphorus flame retardants in China: Usage, emission, and validation. Environ. Pollut. 290, 118071 (2021). National Key Research and Development Program (2017YFC0212002, 2017.7.1–2020.12.31)
650	Guangzhou urban area	20180121	gas	136.1	75.7069	He, J. et al. Gridded emission inventory of organophosphorus flame retardants in China: Usage, emission, and validation. Environ. Pollut. 290, 118071 (2021). National Key Research and Development Program (2017YFC0212002, 2017.7.1–2020.12.31)
651	Guangzhou urban area	20180122	gas	15.34	62.3905	He, J. et al. Gridded emission inventory of organophosphorus flame retardants in China: Usage, emission, and validation. Environ. Pollut. 290, 118071 (2021). National Key Research and Development Program (2017YFC0212002, 2017.7.1–2020.12.31)
652	Guangzhou urban area	20180123	gas	20.18	46.9978	He, J. et al. Gridded emission inventory of organophosphorus flame retardants in China: Usage, emission, and validation. Environ. Pollut. 290, 118071 (2021). National Key Research and Development Program (2017YFC0212002, 2017.7.1–2020.12.31)
653	Guangzhou urban area	20180124	gas	14.63	39.324	He, J. et al. Gridded emission inventory of organophosphorus flame retardants in China: Usage, emission, and validation. Environ. Pollut. 290, 118071 (2021). National Key Research and Development Program (2017YFC0212002, 2017.7.1–2020.12.31)
654	Background of Guangzhou	21080118	gas	6.9	52.7898	He, J. et al. Gridded emission inventory of organophosphorus flame retardants in China: Usage, emission, and validation. Environ. Pollut. 290, 118071 (2021). National Key Research and Development Program (2017YFC0212002, 2017.7.1–2020.12.31)
655	Background of Guangzhou	21080119	gas	38.8	29.0609	He, J. et al. Gridded emission inventory of organophosphorus flame retardants in China: Usage, emission, and validation. Environ. Pollut. 290, 118071 (2021). National Key Research and Development Program (2017YFC0212002, 2017.7.1–2020.12.31)
656	Background of Guangzhou	21080120	gas	28.1	37.9303	He, J. et al. Gridded emission inventory of organophosphorus flame retardants in China: Usage, emission, and validation. Environ. Pollut. 290, 118071 (2021). National Key Research and Development Program (2017YFC0212002, 2017.7.1–2020.12.31)
657	Background of Guangzhou	21080121	gas	23.81	40.1198	He, J. et al. Gridded emission inventory of organophosphorus flame retardants in China: Usage, emission, and validation. Environ. Pollut. 290, 118071 (2021). National Key Research and Development Program (2017YFC0212002, 2017.7.1–2020.12.31)
658	Background of Guangzhou	21080122	gas	12.02	22.9272	He, J. et al. Gridded emission inventory of organophosphorus flame retardants in China: Usage, emission, and validation. Environ. Pollut. 290, 118071 (2021). National Key Research and Development Program (2017YFC0212002, 2017.7.1–2020.12.31)
659	Background of Guangzhou	21080123	gas	8.75	14.5465	He, J. et al. Gridded emission inventory of organophosphorus flame retardants in China: Usage, emission, and validation. Environ. Pollut. 290, 118071 (2021). National Key Research and Development Program (2017YFC0212002, 2017.7.1–2020.12.31)
660	Background of Guangzhou	21080124	gas	10.56	11.6367	He, J. et al. Gridded emission inventory of organophosphorus flame retardants in China: Usage, emission, and validation. Environ. Pollut. 290, 118071 (2021). National Key Research and Development Program (2017YFC0212002, 2017.7.1–2020.12.31)
661	Guiyang urban area	20180629	gas	232.662	209.77	He, J. et al. Gridded emission inventory of organophosphorus flame retardants in China: Usage, emission, and validation. Environ. Pollut. 290, 118071 (2021). National Key Research and Development Program (2017YFC0212002, 2017.7.1–2020.12.31)
662	Guiyang urban area	20180630	gas	176.022	172.37	He, J. et al. Gridded emission inventory of organophosphorus flame retardants in China: Usage, emission, and validation. Environ. Pollut. 290, 118071 (2021). National Key Research and Development Program (2017YFC0212002, 2017.7.1–2020.12.31)
663	Guiyang urban area	20180701	gas	116.472	160.487	He, J. et al. Gridded emission inventory of organophosphorus flame retardants in China: Usage, emission, and validation. Environ. Pollut. 290, 118071 (2021). National Key Research and Development Program (2017YFC0212002, 2017.7.1–2020.12.31)
664	Guiyang urban area	20180702	gas	136.978	128.956	He, J. et al. Gridded emission inventory of organophosphorus flame retardants in China: Usage, emission, and validation. Environ. Pollut. 290, 118071 (2021). National Key Research and Development Program (2017YFC0212002, 2017.7.1–2020.12.31)
665	Guiyang urban area	20180703	gas	102.415	135.768	He, J. et al. Gridded emission inventory of organophosphorus flame retardants in China: Usage, emission, and validation. Environ. Pollut. 290, 118071 (2021). National Key Research and Development Program (2017YFC0212002, 2017.7.1–2020.12.31)
666	Guiyang urban area	20180704	gas	124.629	137.686	He, J. et al. Gridded emission inventory of organophosphorus flame retardants in China: Usage, emission, and validation. Environ. Pollut. 290, 118071 (2021). National Key Research and Development Program (2017YFC0212002, 2017.7.1–2020.12.31)
667	Guiyang urban area	20180705	gas	157.898	152.258	He, J. et al. Gridded emission inventory of organophosphorus flame retardants in China: Usage, emission, and validation. Environ. Pollut. 290, 118071 (2021). National Key Research and Development Program (2017YFC0212002, 2017.7.1–2020.12.31)
668	Background of Guiyang	20180629	gas	232.662	204.001	He, J. et al. Gridded emission inventory of organophosphorus flame retardants in China: Usage, emission, and validation. Environ. Pollut. 290, 118071 (2021). National Key Research and Development Program (2017YFC0212002, 2017.7.1–2020.12.31)
669	Background of Guiyang	20180630	gas	176.022	111.446	He, J. et al. Gridded emission inventory of organophosphorus flame retardants in China: Usage, emission, and validation. Environ. Pollut. 290, 118071 (2021). National Key Research and Development Program (2017YFC0212002, 2017.7.1–2020.12.31)
670	Background of Guiyang	20180701	gas	116.472	53.6282	He, J. et al. Gridded emission inventory of organophosphorus flame retardants in China: Usage, emission, and validation. Environ. Pollut. 290, 118071 (2021). National Key Research and Development Program (2017YFC0212002, 2017.7.1–2020.12.31)
671	Background of Guiyang	20180702	gas	136.978	147.321	He, J. et al. Gridded emission inventory of organophosphorus flame retardants in China: Usage, emission, and validation. Environ. Pollut. 290, 118071 (2021). National Key Research and Development Program (2017YFC0212002, 2017.7.1–2020.12.31)
672	Background of Guiyang	20180703	gas	102.415	93.1951	He, J. et al. Gridded emission inventory of organophosphorus flame retardants in China: Usage, emission, and validation. Environ. Pollut. 290, 118071 (2021). National Key Research and Development Program (2017YFC0212002, 2017.7.1–2020.12.31)
673	Background of Guiyang	20180704	gas	124.629	152.453	He, J. et al. Gridded emission inventory of organophosphorus flame retardants in China: Usage, emission, and validation. Environ. Pollut. 290, 118071 (2021). National Key Research and Development Program (2017YFC0212002, 2017.7.1–2020.12.31)
674	Background of Guiyang	20180705	gas	157.898	122.42	He, J. et al. Gridded emission inventory of organophosphorus flame retardants in China: Usage, emission, and validation. Environ. Pollut. 290, 118071 (2021). National Key Research and Development Program (2017YFC0212002, 2017.7.1–2020.12.31)
675	Zhengzhou urban area	20180629	gas	366.462	492.815	He, J. et al. Gridded emission inventory of organophosphorus flame retardants in China: Usage, emission, and validation. Environ. Pollut. 290, 118071 (2021). National Key Research and Development Program (2017YFC0212002, 2017.7.1–2020.12.31)
676	Zhengzhou urban area	20180630	gas	565.041	194.588	He, J. et al. Gridded emission inventory of organophosphorus flame retardants in China: Usage, emission, and validation. Environ. Pollut. 290, 118071 (2021). National Key Research and Development Program (2017YFC0212002, 2017.7.1–2020.12.31)
677	Zhengzhou urban area	20180701	gas	357.023	353.275	He, J. et al. Gridded emission inventory of organophosphorus flame retardants in China: Usage, emission, and validation. Environ. Pollut. 290, 118071 (2021). National Key Research and Development Program (2017YFC0212002, 2017.7.1–2020.12.31)
678	Zhengzhou urban area	20180702	gas	432.908	131.816	He, J. et al. Gridded emission inventory of organophosphorus flame retardants in China: Usage, emission, and validation. Environ. Pollut. 290, 118071 (2021). National Key Research and Development Program (2017YFC0212002, 2017.7.1–2020.12.31)
679	Zhengzhou urban area	20180703	gas	390.298	280.465	He, J. et al. Gridded emission inventory of organophosphorus flame retardants in China: Usage, emission, and validation. Environ. Pollut. 290, 118071 (2021). National Key Research and Development Program (2017YFC0212002, 2017.7.1–2020.12.31)
680	Zhengzhou urban area	20180705	gas	47	186.178	He, J. et al. Gridded emission inventory of organophosphorus flame retardants in China: Usage, emission, and validation. Environ. Pollut. 290, 118071 (2021). National Key Research and Development Program (2017YFC0212002, 2017.7.1–2020.12.31)
681	Background of Zhengzhou	20180629	gas	220.85	174.806	He, J. et al. Gridded emission inventory of organophosphorus flame retardants in China: Usage, emission, and validation. Environ. Pollut. 290, 118071 (2021). National Key Research and Development Program (2017YFC0212002, 2017.7.1–2020.12.31)
682	Background of Zhengzhou	20180630	gas	420.434	207.059	He, J. et al. Gridded emission inventory of organophosphorus flame retardants in China: Usage, emission, and validation. Environ. Pollut. 290, 118071 (2021). National Key Research and Development Program (2017YFC0212002, 2017.7.1–2020.12.31)
683	Background of Zhengzhou	20180701	gas	236.263	135.487	He, J. et al. Gridded emission inventory of organophosphorus flame retardants in China: Usage, emission, and validation. Environ. Pollut. 290, 118071 (2021). National Key Research and Development Program (2017YFC0212002, 2017.7.1–2020.12.31)
684	Background of Zhengzhou	20180702	gas	289.268	223.398	He, J. et al. Gridded emission inventory of organophosphorus flame retardants in China: Usage, emission, and validation. Environ. Pollut. 290, 118071 (2021). National Key Research and Development Program (2017YFC0212002, 2017.7.1–2020.12.31)
685	Background of Zhengzhou	20180703	gas	230.242	196.033	He, J. et al. Gridded emission inventory of organophosphorus flame retardants in China: Usage, emission, and validation. Environ. Pollut. 290, 118071 (2021). National Key Research and Development Program (2017YFC0212002, 2017.7.1–2020.12.31)
686	Background of Zhengzhou	20180704	gas	243.961	99.2286	He, J. et al. Gridded emission inventory of organophosphorus flame retardants in China: Usage, emission, and validation. Environ. Pollut. 290, 118071 (2021). National Key Research and Development Program (2017YFC0212002, 2017.7.1–2020.12.31)
687	Background of Zhengzhou	20180705	gas	248.927	230.376	He, J. et al. Gridded emission inventory of organophosphorus flame retardants in China: Usage, emission, and validation. Environ. Pollut. 290, 118071 (2021). National Key Research and Development Program (2017YFC0212002, 2017.7.1–2020.12.31)
688	Chendu urban area	20180728	gas	97.09	101.133	He, J. et al. Gridded emission inventory of organophosphorus flame retardants in China: Usage, emission, and validation. Environ. Pollut. 290, 118071 (2021). National Key Research and Development Program (2017YFC0212002, 2017.7.1–2020.12.31)
689	Chendu urban area	20180729	gas	16.3	73.8801	He, J. et al. Gridded emission inventory of organophosphorus flame retardants in China: Usage, emission, and validation. Environ. Pollut. 290, 118071 (2021). National Key Research and Development Program (2017YFC0212002, 2017.7.1–2020.12.31)
690	Chendu urban area	20180730	gas	12.54	55.7845	He, J. et al. Gridded emission inventory of organophosphorus flame retardants in China: Usage, emission, and validation. Environ. Pollut. 290, 118071 (2021). National Key Research and Development Program (2017YFC0212002, 2017.7.1–2020.12.31)
691	Chendu urban area	20180731	gas	9.22	62.6646	He, J. et al. Gridded emission inventory of organophosphorus flame retardants in China: Usage, emission, and validation. Environ. Pollut. 290, 118071 (2021). National Key Research and Development Program (2017YFC0212002, 2017.7.1–2020.12.31)
692	Chendu urban area	20180801	gas	12.93	15.2257	He, J. et al. Gridded emission inventory of organophosphorus flame retardants in China: Usage, emission, and validation. Environ. Pollut. 290, 118071 (2021). National Key Research and Development Program (2017YFC0212002, 2017.7.1–2020.12.31)
693	Chendu urban area	20180802	gas	14.47	54.0834	He, J. et al. Gridded emission inventory of organophosphorus flame retardants in China: Usage, emission, and validation. Environ. Pollut. 290, 118071 (2021). National Key Research and Development Program (2017YFC0212002, 2017.7.1–2020.12.31)
694	Background of Chendu	20180728	gas	39.49	89.9008	He, J. et al. Gridded emission inventory of organophosphorus flame retardants in China: Usage, emission, and validation. Environ. Pollut. 290, 118071 (2021). National Key Research and Development Program (2017YFC0212002, 2017.7.1–2020.12.31)
695	Background of Chendu	20180729	gas	7.25	22.3796	He, J. et al. Gridded emission inventory of organophosphorus flame retardants in China: Usage, emission, and validation. Environ. Pollut. 290, 118071 (2021). National Key Research and Development Program (2017YFC0212002, 2017.7.1–2020.12.31)
696	Background of Chendu	20180730	gas	36.04	47.9538	He, J. et al. Gridded emission inventory of organophosphorus flame retardants in China: Usage, emission, and validation. Environ. Pollut. 290, 118071 (2021). National Key Research and Development Program (2017YFC0212002, 2017.7.1–2020.12.31)
697	Background of Chendu	20180731	gas	23.33	83.4531	He, J. et al. Gridded emission inventory of organophosphorus flame retardants in China: Usage, emission, and validation. Environ. Pollut. 290, 118071 (2021). National Key Research and Development Program (2017YFC0212002, 2017.7.1–2020.12.31)
698	Background of Chendu	20180801	gas	52.48	41.8787	He, J. et al. Gridded emission inventory of organophosphorus flame retardants in China: Usage, emission, and validation. Environ. Pollut. 290, 118071 (2021). National Key Research and Development Program (2017YFC0212002, 2017.7.1–2020.12.31)
699	Background of Chendu	20180802	gas	59.26	33.8216	He, J. et al. Gridded emission inventory of organophosphorus flame retardants in China: Usage, emission, and validation. Environ. Pollut. 290, 118071 (2021). National Key Research and Development Program (2017YFC0212002, 2017.7.1–2020.12.31)
700	Background of Chendu	20180803	gas	37.04	47.504	He, J. et al. Gridded emission inventory of organophosphorus flame retardants in China: Usage, emission, and validation. Environ. Pollut. 290, 118071 (2021). National Key Research and Development Program (2017YFC0212002, 2017.7.1–2020.12.31)
701	Shanghai urban area	20180728	gas	61.19	30.0134	He, J. et al. Gridded emission inventory of organophosphorus flame retardants in China: Usage, emission, and validation. Environ. Pollut. 290, 118071 (2021). National Key Research and Development Program (2017YFC0212002, 2017.7.1–2020.12.31)
702	Shanghai urban area	20180729	gas	6.07	17.2813	He, J. et al. Gridded emission inventory of organophosphorus flame retardants in China: Usage, emission, and validation. Environ. Pollut. 290, 118071 (2021). National Key Research and Development Program (2017YFC0212002, 2017.7.1–2020.12.31)
703	Shanghai urban area	20180730	gas	7.51	42.9615	He, J. et al. Gridded emission inventory of organophosphorus flame retardants in China: Usage, emission, and validation. Environ. Pollut. 290, 118071 (2021). National Key Research and Development Program (2017YFC0212002, 2017.7.1–2020.12.31)
704	Shanghai urban area	20180731	gas	7	20.8114	He, J. et al. Gridded emission inventory of organophosphorus flame retardants in China: Usage, emission, and validation. Environ. Pollut. 290, 118071 (2021). National Key Research and Development Program (2017YFC0212002, 2017.7.1–2020.12.31)
705	Shanghai urban area	20180801	gas	6.9	21.2014	He, J. et al. Gridded emission inventory of organophosphorus flame retardants in China: Usage, emission, and validation. Environ. Pollut. 290, 118071 (2021). National Key Research and Development Program (2017YFC0212002, 2017.7.1–2020.12.31)
706	Shanghai urban area	20180802	gas	5.76	17.9486	He, J. et al. Gridded emission inventory of organophosphorus flame retardants in China: Usage, emission, and validation. Environ. Pollut. 290, 118071 (2021). National Key Research and Development Program (2017YFC0212002, 2017.7.1–2020.12.31)
707	Shanghai urban area	20180803	gas	5.35	23.6574	He, J. et al. Gridded emission inventory of organophosphorus flame retardants in China: Usage, emission, and validation. Environ. Pollut. 290, 118071 (2021). National Key Research and Development Program (2017YFC0212002, 2017.7.1–2020.12.31)
708	Background of Shanghai	20180728	gas	45.56	182.921	He, J. et al. Gridded emission inventory of organophosphorus flame retardants in China: Usage, emission, and validation. Environ. Pollut. 290, 118071 (2021). National Key Research and Development Program (2017YFC0212002, 2017.7.1–2020.12.31)
709	Background of Shanghai	20180729	gas	44.44	130.493	He, J. et al. Gridded emission inventory of organophosphorus flame retardants in China: Usage, emission, and validation. Environ. Pollut. 290, 118071 (2021). National Key Research and Development Program (2017YFC0212002, 2017.7.1–2020.12.31)
710	Background of Shanghai	20180730	gas	49.5	79.2412	He, J. et al. Gridded emission inventory of organophosphorus flame retardants in China: Usage, emission, and validation. Environ. Pollut. 290, 118071 (2021). National Key Research and Development Program (2017YFC0212002, 2017.7.1–2020.12.31)
711	Background of Shanghai	20180731	gas	45.75	27.6124	He, J. et al. Gridded emission inventory of organophosphorus flame retardants in China: Usage, emission, and validation. Environ. Pollut. 290, 118071 (2021). National Key Research and Development Program (2017YFC0212002, 2017.7.1–2020.12.31)
712	Background of Shanghai	20180801	gas	47.21	31.5085	He, J. et al. Gridded emission inventory of organophosphorus flame retardants in China: Usage, emission, and validation. Environ. Pollut. 290, 118071 (2021). National Key Research and Development Program (2017YFC0212002, 2017.7.1–2020.12.31)
713	Background of Shanghai	20180803	gas	36.63	126.493	He, J. et al. Gridded emission inventory of organophosphorus flame retardants in China: Usage, emission, and validation. Environ. Pollut. 290, 118071 (2021). National Key Research and Development Program (2017YFC0212002, 2017.7.1–2020.12.31)
714	Wuhan urban area	20180728	gas	13.04	72.1603	He, J. et al. Gridded emission inventory of organophosphorus flame retardants in China: Usage, emission, and validation. Environ. Pollut. 290, 118071 (2021). National Key Research and Development Program (2017YFC0212002, 2017.7.1–2020.12.31)
715	Wuhan urban area	20180729	gas	139.77	138.23	He, J. et al. Gridded emission inventory of organophosphorus flame retardants in China: Usage, emission, and validation. Environ. Pollut. 290, 118071 (2021). National Key Research and Development Program (2017YFC0212002, 2017.7.1–2020.12.31)
716	Wuhan urban area	20180730	gas	116.81	112.901	He, J. et al. Gridded emission inventory of organophosphorus flame retardants in China: Usage, emission, and validation. Environ. Pollut. 290, 118071 (2021). National Key Research and Development Program (2017YFC0212002, 2017.7.1–2020.12.31)
717	Wuhan urban area	20180731	gas	75.68	101.306	He, J. et al. Gridded emission inventory of organophosphorus flame retardants in China: Usage, emission, and validation. Environ. Pollut. 290, 118071 (2021). National Key Research and Development Program (2017YFC0212002, 2017.7.1–2020.12.31)
718	Wuhan urban area	20180801	gas	12.07	77.2216	He, J. et al. Gridded emission inventory of organophosphorus flame retardants in China: Usage, emission, and validation. Environ. Pollut. 290, 118071 (2021). National Key Research and Development Program (2017YFC0212002, 2017.7.1–2020.12.31)
719	Wuhan urban area	20180802	gas	78.28	62.6232	He, J. et al. Gridded emission inventory of organophosphorus flame retardants in China: Usage, emission, and validation. Environ. Pollut. 290, 118071 (2021). National Key Research and Development Program (2017YFC0212002, 2017.7.1–2020.12.31)
720	Wuhan urban area	20180803	gas	86.57	62.9598	He, J. et al. Gridded emission inventory of organophosphorus flame retardants in China: Usage, emission, and validation. Environ. Pollut. 290, 118071 (2021). National Key Research and Development Program (2017YFC0212002, 2017.7.1–2020.12.31)
721	Background of Wuhan	20180728	gas	12.92	11.4504	He, J. et al. Gridded emission inventory of organophosphorus flame retardants in China: Usage, emission, and validation. Environ. Pollut. 290, 118071 (2021). National Key Research and Development Program (2017YFC0212002, 2017.7.1–2020.12.31)
722	Background of Wuhan	20180729	gas	13.61	32.1211	He, J. et al. Gridded emission inventory of organophosphorus flame retardants in China: Usage, emission, and validation. Environ. Pollut. 290, 118071 (2021). National Key Research and Development Program (2017YFC0212002, 2017.7.1–2020.12.31)
723	Background of Wuhan	20180730	gas	11.11	12.1485	He, J. et al. Gridded emission inventory of organophosphorus flame retardants in China: Usage, emission, and validation. Environ. Pollut. 290, 118071 (2021). National Key Research and Development Program (2017YFC0212002, 2017.7.1–2020.12.31)
724	Background of Wuhan	20180731	gas	18.12	41.6429	He, J. et al. Gridded emission inventory of organophosphorus flame retardants in China: Usage, emission, and validation. Environ. Pollut. 290, 118071 (2021). National Key Research and Development Program (2017YFC0212002, 2017.7.1–2020.12.31)
725	Background of Wuhan	20180801	gas	12.22	34.3276	He, J. et al. Gridded emission inventory of organophosphorus flame retardants in China: Usage, emission, and validation. Environ. Pollut. 290, 118071 (2021). National Key Research and Development Program (2017YFC0212002, 2017.7.1–2020.12.31)
726	Background of Wuhan	20180802	gas	7.79	9.4981	He, J. et al. Gridded emission inventory of organophosphorus flame retardants in China: Usage, emission, and validation. Environ. Pollut. 290, 118071 (2021). National Key Research and Development Program (2017YFC0212002, 2017.7.1–2020.12.31)
727	Background of Wuhan	20180803	gas	9.07	30.1961	He, J. et al. Gridded emission inventory of organophosphorus flame retardants in China: Usage, emission, and validation. Environ. Pollut. 290, 118071 (2021). National Key Research and Development Program (2017YFC0212002, 2017.7.1–2020.12.31)
728	Lanzhou urban area	20180728	gas	39.0285	31.694	He, J. et al. Gridded emission inventory of organophosphorus flame retardants in China: Usage, emission, and validation. Environ. Pollut. 290, 118071 (2021). National Key Research and Development Program (2017YFC0212002, 2017.7.1–2020.12.31)
729	Lanzhou urban area	20180729	gas	37.541	80.132	He, J. et al. Gridded emission inventory of organophosphorus flame retardants in China: Usage, emission, and validation. Environ. Pollut. 290, 118071 (2021). National Key Research and Development Program (2017YFC0212002, 2017.7.1–2020.12.31)
730	Lanzhou urban area	20180730	gas	39.332	59.6271	He, J. et al. Gridded emission inventory of organophosphorus flame retardants in China: Usage, emission, and validation. Environ. Pollut. 290, 118071 (2021). National Key Research and Development Program (2017YFC0212002, 2017.7.1–2020.12.31)
731	Lanzhou urban area	20180731	gas	11.61	33.3323	He, J. et al. Gridded emission inventory of organophosphorus flame retardants in China: Usage, emission, and validation. Environ. Pollut. 290, 118071 (2021). National Key Research and Development Program (2017YFC0212002, 2017.7.1–2020.12.31)
732	Lanzhou urban area	20180801	gas	54.019	55.0506	He, J. et al. Gridded emission inventory of organophosphorus flame retardants in China: Usage, emission, and validation. Environ. Pollut. 290, 118071 (2021). National Key Research and Development Program (2017YFC0212002, 2017.7.1–2020.12.31)
733	Lanzhou urban area	20180801	gas	48.0264	38.8634	He, J. et al. Gridded emission inventory of organophosphorus flame retardants in China: Usage, emission, and validation. Environ. Pollut. 290, 118071 (2021). National Key Research and Development Program (2017YFC0212002, 2017.7.1–2020.12.31)
734	Lanzhou urban area	20180803	gas	24.4328	45.5738	He, J. et al. Gridded emission inventory of organophosphorus flame retardants in China: Usage, emission, and validation. Environ. Pollut. 290, 118071 (2021). National Key Research and Development Program (2017YFC0212002, 2017.7.1–2020.12.31)
735	Background of Lanzhou	20180728	gas	24.5048	55.516	He, J. et al. Gridded emission inventory of organophosphorus flame retardants in China: Usage, emission, and validation. Environ. Pollut. 290, 118071 (2021). National Key Research and Development Program (2017YFC0212002, 2017.7.1–2020.12.31)
736	Background of Lanzhou	20180729	gas	29.0582	36.9694	He, J. et al. Gridded emission inventory of organophosphorus flame retardants in China: Usage, emission, and validation. Environ. Pollut. 290, 118071 (2021). National Key Research and Development Program (2017YFC0212002, 2017.7.1–2020.12.31)
737	Background of Lanzhou	20180730	gas	21.3585	25.3715	He, J. et al. Gridded emission inventory of organophosphorus flame retardants in China: Usage, emission, and validation. Environ. Pollut. 290, 118071 (2021). National Key Research and Development Program (2017YFC0212002, 2017.7.1–2020.12.31)
738	Background of Lanzhou	20180731	gas	98.6273	25.1722	He, J. et al. Gridded emission inventory of organophosphorus flame retardants in China: Usage, emission, and validation. Environ. Pollut. 290, 118071 (2021). National Key Research and Development Program (2017YFC0212002, 2017.7.1–2020.12.31)
739	Background of Lanzhou	20180801	gas	39.1784	26.0895	He, J. et al. Gridded emission inventory of organophosphorus flame retardants in China: Usage, emission, and validation. Environ. Pollut. 290, 118071 (2021). National Key Research and Development Program (2017YFC0212002, 2017.7.1–2020.12.31)
740	Background of Lanzhou	20180802	gas	29.7181	20.1314	He, J. et al. Gridded emission inventory of organophosphorus flame retardants in China: Usage, emission, and validation. Environ. Pollut. 290, 118071 (2021). National Key Research and Development Program (2017YFC0212002, 2017.7.1–2020.12.31)
741	Background of Lanzhou	20180803	gas	12.671	13.85	He, J. et al. Gridded emission inventory of organophosphorus flame retardants in China: Usage, emission, and validation. Environ. Pollut. 290, 118071 (2021). National Key Research and Development Program (2017YFC0212002, 2017.7.1–2020.12.31)
742	Beijing urban area	20180728	gas	9.4	161.582	He, J. et al. Gridded emission inventory of organophosphorus flame retardants in China: Usage, emission, and validation. Environ. Pollut. 290, 118071 (2021). National Key Research and Development Program (2017YFC0212002, 2017.7.1–2020.12.31)
743	Beijing urban area	20180729	gas	19.01	83.3918	He, J. et al. Gridded emission inventory of organophosphorus flame retardants in China: Usage, emission, and validation. Environ. Pollut. 290, 118071 (2021). National Key Research and Development Program (2017YFC0212002, 2017.7.1–2020.12.31)
744	Beijing urban area	20180730	gas	126.3	156.929	He, J. et al. Gridded emission inventory of organophosphorus flame retardants in China: Usage, emission, and validation. Environ. Pollut. 290, 118071 (2021). National Key Research and Development Program (2017YFC0212002, 2017.7.1–2020.12.31)
745	Beijing urban area	20180731	gas	153.4	118.905	He, J. et al. Gridded emission inventory of organophosphorus flame retardants in China: Usage, emission, and validation. Environ. Pollut. 290, 118071 (2021). National Key Research and Development Program (2017YFC0212002, 2017.7.1–2020.12.31)
746	Beijing urban area	20180801	gas	22.72	145.66	He, J. et al. Gridded emission inventory of organophosphorus flame retardants in China: Usage, emission, and validation. Environ. Pollut. 290, 118071 (2021). National Key Research and Development Program (2017YFC0212002, 2017.7.1–2020.12.31)
747	Beijing urban area	20180802	gas	20.93	152.411	He, J. et al. Gridded emission inventory of organophosphorus flame retardants in China: Usage, emission, and validation. Environ. Pollut. 290, 118071 (2021). National Key Research and Development Program (2017YFC0212002, 2017.7.1–2020.12.31)
748	Beijing urban area	20180803	gas	21.62	170.045	He, J. et al. Gridded emission inventory of organophosphorus flame retardants in China: Usage, emission, and validation. Environ. Pollut. 290, 118071 (2021). National Key Research and Development Program (2017YFC0212002, 2017.7.1–2020.12.31)
749	Background of Beijing	20180728	gas	177.463	107.028	He, J. et al. Gridded emission inventory of organophosphorus flame retardants in China: Usage, emission, and validation. Environ. Pollut. 290, 118071 (2021). National Key Research and Development Program (2017YFC0212002, 2017.7.1–2020.12.31)
750	Background of Beijing	20180729	gas	443.873	119.683	He, J. et al. Gridded emission inventory of organophosphorus flame retardants in China: Usage, emission, and validation. Environ. Pollut. 290, 118071 (2021). National Key Research and Development Program (2017YFC0212002, 2017.7.1–2020.12.31)
751	Background of Beijing	20180730	gas	460.283	499.669	He, J. et al. Gridded emission inventory of organophosphorus flame retardants in China: Usage, emission, and validation. Environ. Pollut. 290, 118071 (2021). National Key Research and Development Program (2017YFC0212002, 2017.7.1–2020.12.31)
752	Background of Beijing	20180731	gas	50.8	173.459	He, J. et al. Gridded emission inventory of organophosphorus flame retardants in China: Usage, emission, and validation. Environ. Pollut. 290, 118071 (2021). National Key Research and Development Program (2017YFC0212002, 2017.7.1–2020.12.31)
753	Background of Beijing	20180801	gas	46.33	126.511	He, J. et al. Gridded emission inventory of organophosphorus flame retardants in China: Usage, emission, and validation. Environ. Pollut. 290, 118071 (2021). National Key Research and Development Program (2017YFC0212002, 2017.7.1–2020.12.31)
754	Background of Beijing	20180802	gas	63.26	218.871	He, J. et al. Gridded emission inventory of organophosphorus flame retardants in China: Usage, emission, and validation. Environ. Pollut. 290, 118071 (2021). National Key Research and Development Program (2017YFC0212002, 2017.7.1–2020.12.31)
755	Background of Beijing	20180803	gas	62.33	152.303	He, J. et al. Gridded emission inventory of organophosphorus flame retardants in China: Usage, emission, and validation. Environ. Pollut. 290, 118071 (2021). National Key Research and Development Program (2017YFC0212002, 2017.7.1–2020.12.31)

## Sheet: soil
Comparisons between modeled and measured SCCPs concentrations in soil.
No.	Site	Sampling period	Measured (ng/g ww)	Modeled (ng/g ww)	References
1	Liaohe River Basin	2010.06	14	16	Gao, Y., Zhang, H. J., Su, F., Tian, Y. Z. & Chen, J. P. Environmental occurrence and distribution of short chain chlorinated paraffins in sediments and soils from the Liaohe River Basin, P. R. China. Environ. Sci. Technol. 46, 3771–3778 (2012).
2	Taizi River	2010.06	71.1	15.6	Gao, Y., Zhang, H. J., Su, F., Tian, Y. Z. & Chen, J. P. Environmental occurrence and distribution of short chain chlorinated paraffins in sediments and soils from the Liaohe River Basin, P. R. China. Environ. Sci. Technol. 46, 3771–3778 (2012).
3	Hun River	2010.06	61.5	4.7	Gao, Y., Zhang, H. J., Su, F., Tian, Y. Z. & Chen, J. P. Environmental occurrence and distribution of short chain chlorinated paraffins in sediments and soils from the Liaohe River Basin, P. R. China. Environ. Sci. Technol. 46, 3771–3778 (2012).
4	Taizi River	2010.06	68.5	4.7	Gao, Y., Zhang, H. J., Su, F., Tian, Y. Z. & Chen, J. P. Environmental occurrence and distribution of short chain chlorinated paraffins in sediments and soils from the Liaohe River Basin, P. R. China. Environ. Sci. Technol. 46, 3771–3778 (2012).
5	Hun River	2010.06	87.4	27.7	Gao, Y., Zhang, H. J., Su, F., Tian, Y. Z. & Chen, J. P. Environmental occurrence and distribution of short chain chlorinated paraffins in sediments and soils from the Liaohe River Basin, P. R. China. Environ. Sci. Technol. 46, 3771–3778 (2012).
6	Hun River	2010.06	137.3	37.2	Gao, Y., Zhang, H. J., Su, F., Tian, Y. Z. & Chen, J. P. Environmental occurrence and distribution of short chain chlorinated paraffins in sediments and soils from the Liaohe River Basin, P. R. China. Environ. Sci. Technol. 46, 3771–3778 (2012).
7	Hun River	2010.06	83.5	5.8	Gao, Y., Zhang, H. J., Su, F., Tian, Y. Z. & Chen, J. P. Environmental occurrence and distribution of short chain chlorinated paraffins in sediments and soils from the Liaohe River Basin, P. R. China. Environ. Sci. Technol. 46, 3771–3778 (2012).
8	Zhejiang Province	2011.3-2011.7	25	16.1	Xia, Q. The concentrations of SCCPs in soils and sediments in Zhejiang Province (in Chinese). Ph.D. Dissertation, Zhejiang University of Technology, Zhejiang, 2012.
9	Taizhou	2011.3-2011.7	28	1.7	Xia, Q. The concentrations of SCCPs in soils and sediments in Zhejiang Province (in Chinese). Ph.D. Dissertation, Zhejiang University of Technology, Zhejiang, 2012.
10	Taizhou	2011.3-2011.7	30	1.1	Xia, Q. The concentrations of SCCPs in soils and sediments in Zhejiang Province (in Chinese). Ph.D. Dissertation, Zhejiang University of Technology, Zhejiang, 2012.
11	Taizhou	2011.3-2011.7	45	2	Xia, Q. The concentrations of SCCPs in soils and sediments in Zhejiang Province (in Chinese). Ph.D. Dissertation, Zhejiang University of Technology, Zhejiang, 2012.
12	Taizhou	2011.3-2011.7	39	1.2	Xia, Q. The concentrations of SCCPs in soils and sediments in Zhejiang Province (in Chinese). Ph.D. Dissertation, Zhejiang University of Technology, Zhejiang, 2012.
13	Taizhou	2011.3-2011.7	33	7.1	Xia, Q. The concentrations of SCCPs in soils and sediments in Zhejiang Province (in Chinese). Ph.D. Dissertation, Zhejiang University of Technology, Zhejiang, 2012.
14	Taizhou	2011.3-2011.7	35	1.2	Xia, Q. The concentrations of SCCPs in soils and sediments in Zhejiang Province (in Chinese). Ph.D. Dissertation, Zhejiang University of Technology, Zhejiang, 2012.
15	Taizhou	2011.3-2011.7	29	1.2	Xia, Q. The concentrations of SCCPs in soils and sediments in Zhejiang Province (in Chinese). Ph.D. Dissertation, Zhejiang University of Technology, Zhejiang, 2012.
16	Taizhou	2011.3-2011.7	40	1.4	Xia, Q. The concentrations of SCCPs in soils and sediments in Zhejiang Province (in Chinese). Ph.D. Dissertation, Zhejiang University of Technology, Zhejiang, 2012.
17	Taizhou	2011.3-2011.7	28	4.4	Xia, Q. The concentrations of SCCPs in soils and sediments in Zhejiang Province (in Chinese). Ph.D. Dissertation, Zhejiang University of Technology, Zhejiang, 2012.
18	Taizhou	2011.3-2011.7	51	32.4	Xia, Q. The concentrations of SCCPs in soils and sediments in Zhejiang Province (in Chinese). Ph.D. Dissertation, Zhejiang University of Technology, Zhejiang, 2012.
19	Hangzhou	2011.3-2011.7	32	20	Xia, Q. The concentrations of SCCPs in soils and sediments in Zhejiang Province (in Chinese). Ph.D. Dissertation, Zhejiang University of Technology, Zhejiang, 2012.
20	Hangzhou	2011.3-2011.7	30	1.1	Xia, Q. The concentrations of SCCPs in soils and sediments in Zhejiang Province (in Chinese). Ph.D. Dissertation, Zhejiang University of Technology, Zhejiang, 2012.
21	Hangzhou	2011.3-2011.7	48	1.1	Xia, Q. The concentrations of SCCPs in soils and sediments in Zhejiang Province (in Chinese). Ph.D. Dissertation, Zhejiang University of Technology, Zhejiang, 2012.
22	Hangzhou	2011.3-2011.7	50	1.4	Xia, Q. The concentrations of SCCPs in soils and sediments in Zhejiang Province (in Chinese). Ph.D. Dissertation, Zhejiang University of Technology, Zhejiang, 2012.
23	Hangzhou	2011.3-2011.7	31	1.4	Xia, Q. The concentrations of SCCPs in soils and sediments in Zhejiang Province (in Chinese). Ph.D. Dissertation, Zhejiang University of Technology, Zhejiang, 2012.
24	Hangzhou	2011.3-2011.7	51	1.4	Xia, Q. The concentrations of SCCPs in soils and sediments in Zhejiang Province (in Chinese). Ph.D. Dissertation, Zhejiang University of Technology, Zhejiang, 2012.
25	Hangzhou	2011.3-2011.7	32	1.3	Xia, Q. The concentrations of SCCPs in soils and sediments in Zhejiang Province (in Chinese). Ph.D. Dissertation, Zhejiang University of Technology, Zhejiang, 2012.
26	Hangzhou	2011.3-2011.7	66	2.1	Xia, Q. The concentrations of SCCPs in soils and sediments in Zhejiang Province (in Chinese). Ph.D. Dissertation, Zhejiang University of Technology, Zhejiang, 2012.
27	Hangzhou	2011.3-2011.7	66	3.1	Xia, Q. The concentrations of SCCPs in soils and sediments in Zhejiang Province (in Chinese). Ph.D. Dissertation, Zhejiang University of Technology, Zhejiang, 2012.
28	Hangzhou	2011.3-2011.7	34	2.3	Xia, Q. The concentrations of SCCPs in soils and sediments in Zhejiang Province (in Chinese). Ph.D. Dissertation, Zhejiang University of Technology, Zhejiang, 2012.
29	Hangzhou	2011.3-2011.7	66	33.9	Xia, Q. The concentrations of SCCPs in soils and sediments in Zhejiang Province (in Chinese). Ph.D. Dissertation, Zhejiang University of Technology, Zhejiang, 2012.
30	Hangzhou	2011.3-2011.7	84	33.9	Xia, Q. The concentrations of SCCPs in soils and sediments in Zhejiang Province (in Chinese). Ph.D. Dissertation, Zhejiang University of Technology, Zhejiang, 2012.
31	Hangzhou	2011.3-2011.7	264	85.7	Xia, Q. The concentrations of SCCPs in soils and sediments in Zhejiang Province (in Chinese). Ph.D. Dissertation, Zhejiang University of Technology, Zhejiang, 2012.
32	Hangzhou	2011.3-2011.7	234	122.2	Xia, Q. The concentrations of SCCPs in soils and sediments in Zhejiang Province (in Chinese). Ph.D. Dissertation, Zhejiang University of Technology, Zhejiang, 2012.
33	Hangzhou	2011.3-2011.7	200	101.6	Xia, Q. The concentrations of SCCPs in soils and sediments in Zhejiang Province (in Chinese). Ph.D. Dissertation, Zhejiang University of Technology, Zhejiang, 2012.
34	Hangzhou	2011.3-2011.7	279	139.3	Xia, Q. The concentrations of SCCPs in soils and sediments in Zhejiang Province (in Chinese). Ph.D. Dissertation, Zhejiang University of Technology, Zhejiang, 2012.
35	Lishui	2011.3-2011.7	58	2.4	Xia, Q. The concentrations of SCCPs in soils and sediments in Zhejiang Province (in Chinese). Ph.D. Dissertation, Zhejiang University of Technology, Zhejiang, 2012.
36	Lishui	2011.3-2011.7	29	2.5	Xia, Q. The concentrations of SCCPs in soils and sediments in Zhejiang Province (in Chinese). Ph.D. Dissertation, Zhejiang University of Technology, Zhejiang, 2012.
37	Quzhou	2011.3-2011.7	53	2.8	Xia, Q. The concentrations of SCCPs in soils and sediments in Zhejiang Province (in Chinese). Ph.D. Dissertation, Zhejiang University of Technology, Zhejiang, 2012.
38	Quzhou	2011.3-2011.7	38	3.9	Xia, Q. The concentrations of SCCPs in soils and sediments in Zhejiang Province (in Chinese). Ph.D. Dissertation, Zhejiang University of Technology, Zhejiang, 2012.
39	Quzhou	2011.3-2011.7	50	4.5	Xia, Q. The concentrations of SCCPs in soils and sediments in Zhejiang Province (in Chinese). Ph.D. Dissertation, Zhejiang University of Technology, Zhejiang, 2012.
40	Quzhou	2011.3-2011.7	60	4.5	Xia, Q. The concentrations of SCCPs in soils and sediments in Zhejiang Province (in Chinese). Ph.D. Dissertation, Zhejiang University of Technology, Zhejiang, 2012.
41	Quzhou	2011.3-2011.7	32	2	Xia, Q. The concentrations of SCCPs in soils and sediments in Zhejiang Province (in Chinese). Ph.D. Dissertation, Zhejiang University of Technology, Zhejiang, 2012.
42	Quzhou	2011.3-2011.7	30	3.6	Xia, Q. The concentrations of SCCPs in soils and sediments in Zhejiang Province (in Chinese). Ph.D. Dissertation, Zhejiang University of Technology, Zhejiang, 2012.
43	Quzhou	2011.3-2011.7	55	17	Xia, Q. The concentrations of SCCPs in soils and sediments in Zhejiang Province (in Chinese). Ph.D. Dissertation, Zhejiang University of Technology, Zhejiang, 2012.
44	Quzhou	2011.3-2011.7	66	17	Xia, Q. The concentrations of SCCPs in soils and sediments in Zhejiang Province (in Chinese). Ph.D. Dissertation, Zhejiang University of Technology, Zhejiang, 2012.
45	Jinhua	2011.3-2011.7	68	3.8	Xia, Q. The concentrations of SCCPs in soils and sediments in Zhejiang Province (in Chinese). Ph.D. Dissertation, Zhejiang University of Technology, Zhejiang, 2012.
46	Jinhua	2011.3-2011.7	72	7.4	Xia, Q. The concentrations of SCCPs in soils and sediments in Zhejiang Province (in Chinese). Ph.D. Dissertation, Zhejiang University of Technology, Zhejiang, 2012.
47	Jinhua	2011.3-2011.7	42	6.2	Xia, Q. The concentrations of SCCPs in soils and sediments in Zhejiang Province (in Chinese). Ph.D. Dissertation, Zhejiang University of Technology, Zhejiang, 2012.
48	Jinhua	2011.3-2011.7	42	12.9	Xia, Q. The concentrations of SCCPs in soils and sediments in Zhejiang Province (in Chinese). Ph.D. Dissertation, Zhejiang University of Technology, Zhejiang, 2012.
49	Jinhua	2011.3-2011.7	83	12.9	Xia, Q. The concentrations of SCCPs in soils and sediments in Zhejiang Province (in Chinese). Ph.D. Dissertation, Zhejiang University of Technology, Zhejiang, 2012.
50	Jinhua	2011.3-2011.7	33	30.2	Xia, Q. The concentrations of SCCPs in soils and sediments in Zhejiang Province (in Chinese). Ph.D. Dissertation, Zhejiang University of Technology, Zhejiang, 2012.
51	Jinhua	2011.3-2011.7	55	27.1	Xia, Q. The concentrations of SCCPs in soils and sediments in Zhejiang Province (in Chinese). Ph.D. Dissertation, Zhejiang University of Technology, Zhejiang, 2012.
52	Jinhua	2011.3-2011.7	59	2.2	Xia, Q. The concentrations of SCCPs in soils and sediments in Zhejiang Province (in Chinese). Ph.D. Dissertation, Zhejiang University of Technology, Zhejiang, 2012.
53	Jinhua	2011.3-2011.7	60	1.7	Xia, Q. The concentrations of SCCPs in soils and sediments in Zhejiang Province (in Chinese). Ph.D. Dissertation, Zhejiang University of Technology, Zhejiang, 2012.
54	Wenzhou	2011.3-2011.7	50	2.8	Xia, Q. The concentrations of SCCPs in soils and sediments in Zhejiang Province (in Chinese). Ph.D. Dissertation, Zhejiang University of Technology, Zhejiang, 2012.
55	Wenzhou	2011.3-2011.7	65	17.4	Xia, Q. The concentrations of SCCPs in soils and sediments in Zhejiang Province (in Chinese). Ph.D. Dissertation, Zhejiang University of Technology, Zhejiang, 2012.
56	Wenzhou	2011.3-2011.7	53	2.8	Xia, Q. The concentrations of SCCPs in soils and sediments in Zhejiang Province (in Chinese). Ph.D. Dissertation, Zhejiang University of Technology, Zhejiang, 2012.
57	Wenzhou	2011.3-2011.7	59	3.9	Xia, Q. The concentrations of SCCPs in soils and sediments in Zhejiang Province (in Chinese). Ph.D. Dissertation, Zhejiang University of Technology, Zhejiang, 2012.
58	Huzhou	2011.3-2011.7	50	6.8	Xia, Q. The concentrations of SCCPs in soils and sediments in Zhejiang Province (in Chinese). Ph.D. Dissertation, Zhejiang University of Technology, Zhejiang, 2012.
59	Huzhou	2011.3-2011.7	46	6.8	Xia, Q. The concentrations of SCCPs in soils and sediments in Zhejiang Province (in Chinese). Ph.D. Dissertation, Zhejiang University of Technology, Zhejiang, 2012.
60	Huzhou	2011.3-2011.7	42	11	Xia, Q. The concentrations of SCCPs in soils and sediments in Zhejiang Province (in Chinese). Ph.D. Dissertation, Zhejiang University of Technology, Zhejiang, 2012.
61	Huzhou	2011.3-2011.7	47	11	Xia, Q. The concentrations of SCCPs in soils and sediments in Zhejiang Province (in Chinese). Ph.D. Dissertation, Zhejiang University of Technology, Zhejiang, 2012.
62	Huzhou	2011.3-2011.7	74	23.3	Xia, Q. The concentrations of SCCPs in soils and sediments in Zhejiang Province (in Chinese). Ph.D. Dissertation, Zhejiang University of Technology, Zhejiang, 2012.
63	Huzhou	2011.3-2011.7	43	23.3	Xia, Q. The concentrations of SCCPs in soils and sediments in Zhejiang Province (in Chinese). Ph.D. Dissertation, Zhejiang University of Technology, Zhejiang, 2012.
64	Huzhou	2011.3-2011.7	45	26.3	Xia, Q. The concentrations of SCCPs in soils and sediments in Zhejiang Province (in Chinese). Ph.D. Dissertation, Zhejiang University of Technology, Zhejiang, 2012.
65	Huzhou	2011.3-2011.7	50	26.3	Xia, Q. The concentrations of SCCPs in soils and sediments in Zhejiang Province (in Chinese). Ph.D. Dissertation, Zhejiang University of Technology, Zhejiang, 2012.
66	Huzhou	2011.3-2011.7	52	16.5	Xia, Q. The concentrations of SCCPs in soils and sediments in Zhejiang Province (in Chinese). Ph.D. Dissertation, Zhejiang University of Technology, Zhejiang, 2012.
67	Huzhou	2011.3-2011.7	44	39.9	Xia, Q. The concentrations of SCCPs in soils and sediments in Zhejiang Province (in Chinese). Ph.D. Dissertation, Zhejiang University of Technology, Zhejiang, 2012.
68	Shaoxing	2011.3-2011.7	65	6.4	Xia, Q. The concentrations of SCCPs in soils and sediments in Zhejiang Province (in Chinese). Ph.D. Dissertation, Zhejiang University of Technology, Zhejiang, 2012.
69	Shaoxing	2011.3-2011.7	63	6.4	Xia, Q. The concentrations of SCCPs in soils and sediments in Zhejiang Province (in Chinese). Ph.D. Dissertation, Zhejiang University of Technology, Zhejiang, 2012.
70	Shaoxing	2011.3-2011.7	42	5.9	Xia, Q. The concentrations of SCCPs in soils and sediments in Zhejiang Province (in Chinese). Ph.D. Dissertation, Zhejiang University of Technology, Zhejiang, 2012.
71	Shaoxing	2011.3-2011.7	47	42.2	Xia, Q. The concentrations of SCCPs in soils and sediments in Zhejiang Province (in Chinese). Ph.D. Dissertation, Zhejiang University of Technology, Zhejiang, 2012.
72	Shaoxing	2011.3-2011.7	126	54.2	Xia, Q. The concentrations of SCCPs in soils and sediments in Zhejiang Province (in Chinese). Ph.D. Dissertation, Zhejiang University of Technology, Zhejiang, 2012.
73	Shaoxing	2011.3-2011.7	75	2.6	Xia, Q. The concentrations of SCCPs in soils and sediments in Zhejiang Province (in Chinese). Ph.D. Dissertation, Zhejiang University of Technology, Zhejiang, 2012.
74	Shaoxing	2011.3-2011.7	72	2.6	Xia, Q. The concentrations of SCCPs in soils and sediments in Zhejiang Province (in Chinese). Ph.D. Dissertation, Zhejiang University of Technology, Zhejiang, 2012.
75	Shaoxing	2011.3-2011.7	64	8.1	Xia, Q. The concentrations of SCCPs in soils and sediments in Zhejiang Province (in Chinese). Ph.D. Dissertation, Zhejiang University of Technology, Zhejiang, 2012.
76	Shaoxing	2011.3-2011.7	53	3	Xia, Q. The concentrations of SCCPs in soils and sediments in Zhejiang Province (in Chinese). Ph.D. Dissertation, Zhejiang University of Technology, Zhejiang, 2012.
77	Shaoxing	2011.3-2011.7	41	3	Xia, Q. The concentrations of SCCPs in soils and sediments in Zhejiang Province (in Chinese). Ph.D. Dissertation, Zhejiang University of Technology, Zhejiang, 2012.
78	Shaoxing	2011.3-2011.7	33	10.1	Xia, Q. The concentrations of SCCPs in soils and sediments in Zhejiang Province (in Chinese). Ph.D. Dissertation, Zhejiang University of Technology, Zhejiang, 2012.
79	Ningbo	2011.3-2011.7	60	28.2	Xia, Q. The concentrations of SCCPs in soils and sediments in Zhejiang Province (in Chinese). Ph.D. Dissertation, Zhejiang University of Technology, Zhejiang, 2012.
80	Ningbo	2011.3-2011.7	89	28.2	Xia, Q. The concentrations of SCCPs in soils and sediments in Zhejiang Province (in Chinese). Ph.D. Dissertation, Zhejiang University of Technology, Zhejiang, 2012.
81	Ningbo	2011.3-2011.7	72	3.2	Xia, Q. The concentrations of SCCPs in soils and sediments in Zhejiang Province (in Chinese). Ph.D. Dissertation, Zhejiang University of Technology, Zhejiang, 2012.
82	Ningbo	2011.3-2011.7	76	3.2	Xia, Q. The concentrations of SCCPs in soils and sediments in Zhejiang Province (in Chinese). Ph.D. Dissertation, Zhejiang University of Technology, Zhejiang, 2012.
83	Ningbo	2011.3-2011.7	29	6	Xia, Q. The concentrations of SCCPs in soils and sediments in Zhejiang Province (in Chinese). Ph.D. Dissertation, Zhejiang University of Technology, Zhejiang, 2012.
84	Ningbo	2011.3-2011.7	37	2.8	Xia, Q. The concentrations of SCCPs in soils and sediments in Zhejiang Province (in Chinese). Ph.D. Dissertation, Zhejiang University of Technology, Zhejiang, 2012.
85	Ningbo	2011.3-2011.7	36	32.5	Xia, Q. The concentrations of SCCPs in soils and sediments in Zhejiang Province (in Chinese). Ph.D. Dissertation, Zhejiang University of Technology, Zhejiang, 2012.
86	Jiaxing	2011.3-2011.7	51	16.9	Xia, Q. The concentrations of SCCPs in soils and sediments in Zhejiang Province (in Chinese). Ph.D. Dissertation, Zhejiang University of Technology, Zhejiang, 2012.
87	Jiaxing	2011.3-2011.7	89	16.9	Xia, Q. The concentrations of SCCPs in soils and sediments in Zhejiang Province (in Chinese). Ph.D. Dissertation, Zhejiang University of Technology, Zhejiang, 2012.
88	Jianxing	2011.3-2011.7	41	18.7	Xia, Q. The concentrations of SCCPs in soils and sediments in Zhejiang Province (in Chinese). Ph.D. Dissertation, Zhejiang University of Technology, Zhejiang, 2012.
89	Guangzhou		83.6	126.7	Chen, L. et al. Sample pretreatment optimization for the analysis of short chain chlorinated paraffins in soil with gas chromatography–electron capture negative ion-mass spectrometry. J. Chromatogr. A 1274, 36-43 (2013).
90	Shandong Peninsula	2017.3	140.4	9.577	Zhao, N. et al. Short-chain chlorinated paraffins in soil, sediment, and seawater in the intertidal zone of Shandong Peninsula, China: Distribution and composition. Chemosphere 220, 452–458 (2019).
91	Shandong Peninsula	2017.3	94.08	9.929	Zhao, N. et al. Short-chain chlorinated paraffins in soil, sediment, and seawater in the intertidal zone of Shandong Peninsula, China: Distribution and composition. Chemosphere 220, 452–458 (2019).
92	Shandong Peninsula	2017.3	62.96	13.173	Zhao, N. et al. Short-chain chlorinated paraffins in soil, sediment, and seawater in the intertidal zone of Shandong Peninsula, China: Distribution and composition. Chemosphere 220, 452–458 (2019).
93	Shandong Peninsula	2017.3	59.71	14.258	Zhao, N. et al. Short-chain chlorinated paraffins in soil, sediment, and seawater in the intertidal zone of Shandong Peninsula, China: Distribution and composition. Chemosphere 220, 452–458 (2019).
94	Shandong Peninsula	2017.3	96.44	11.85	Zhao, N. et al. Short-chain chlorinated paraffins in soil, sediment, and seawater in the intertidal zone of Shandong Peninsula, China: Distribution and composition. Chemosphere 220, 452–458 (2019).
95	Shandong Peninsula	2017.3	113.6	46.405	Zhao, N. et al. Short-chain chlorinated paraffins in soil, sediment, and seawater in the intertidal zone of Shandong Peninsula, China: Distribution and composition. Chemosphere 220, 452–458 (2019).
96	Shandong Peninsula	2017.3	57.31	49.035	Zhao, N. et al. Short-chain chlorinated paraffins in soil, sediment, and seawater in the intertidal zone of Shandong Peninsula, China: Distribution and composition. Chemosphere 220, 452–458 (2019).
97	Anhui	2017.3	1549	595.62	Aamir, M. et al. Congener-specific C10-C13 and C14-C17 chlorinated paraffins in Chinese agricultural soils: Spatio-vertical distribution, homologue pattern and environmental behavior. Environ. Pollut. 245, 789-798 (2018).
98	Anhui	2017.3	227	51.99	Aamir, M. et al. Congener-specific C10-C13 and C14-C17 chlorinated paraffins in Chinese agricultural soils: Spatio-vertical distribution, homologue pattern and environmental behavior. Environ. Pollut. 245, 789-798 (2018).
99	Anhui	2017.3	85.52	83.74	Aamir, M. et al. Congener-specific C10-C13 and C14-C17 chlorinated paraffins in Chinese agricultural soils: Spatio-vertical distribution, homologue pattern and environmental behavior. Environ. Pollut. 245, 789-798 (2018).
100	Anhui	2017.3	248.7	100.64	Aamir, M. et al. Congener-specific C10-C13 and C14-C17 chlorinated paraffins in Chinese agricultural soils: Spatio-vertical distribution, homologue pattern and environmental behavior. Environ. Pollut. 245, 789-798 (2018).
101	Beijing	2017.3	127.8	640.34	Aamir, M. et al. Congener-specific C10-C13 and C14-C17 chlorinated paraffins in Chinese agricultural soils: Spatio-vertical distribution, homologue pattern and environmental behavior. Environ. Pollut. 245, 789-798 (2018).
102	Chongqing	2017.3	45.16	140.5	Aamir, M. et al. Congener-specific C10-C13 and C14-C17 chlorinated paraffins in Chinese agricultural soils: Spatio-vertical distribution, homologue pattern and environmental behavior. Environ. Pollut. 245, 789-798 (2018).
103	Chongqing	2017.3	545.4	237.9	Aamir, M. et al. Congener-specific C10-C13 and C14-C17 chlorinated paraffins in Chinese agricultural soils: Spatio-vertical distribution, homologue pattern and environmental behavior. Environ. Pollut. 245, 789-798 (2018).
104	Chongqing	2017.3	42.1	33.07	Aamir, M. et al. Congener-specific C10-C13 and C14-C17 chlorinated paraffins in Chinese agricultural soils: Spatio-vertical distribution, homologue pattern and environmental behavior. Environ. Pollut. 245, 789-798 (2018).
105	Chongqing	2017.3	398.9	235.87	Aamir, M. et al. Congener-specific C10-C13 and C14-C17 chlorinated paraffins in Chinese agricultural soils: Spatio-vertical distribution, homologue pattern and environmental behavior. Environ. Pollut. 245, 789-798 (2018).
106	Fujian	2017.3	253.4	620.47	Aamir, M. et al. Congener-specific C10-C13 and C14-C17 chlorinated paraffins in Chinese agricultural soils: Spatio-vertical distribution, homologue pattern and environmental behavior. Environ. Pollut. 245, 789-798 (2018).
107	Fujian	2017.3	256.2	1095.36	Aamir, M. et al. Congener-specific C10-C13 and C14-C17 chlorinated paraffins in Chinese agricultural soils: Spatio-vertical distribution, homologue pattern and environmental behavior. Environ. Pollut. 245, 789-798 (2018).
108	Fujian	2017.3	272.6	4004.69	Aamir, M. et al. Congener-specific C10-C13 and C14-C17 chlorinated paraffins in Chinese agricultural soils: Spatio-vertical distribution, homologue pattern and environmental behavior. Environ. Pollut. 245, 789-798 (2018).
109	Fujian	2017.3	79.38	318.08	Aamir, M. et al. Congener-specific C10-C13 and C14-C17 chlorinated paraffins in Chinese agricultural soils: Spatio-vertical distribution, homologue pattern and environmental behavior. Environ. Pollut. 245, 789-798 (2018).
110	Gansu	2017.3	958.9	72.36	Aamir, M. et al. Congener-specific C10-C13 and C14-C17 chlorinated paraffins in Chinese agricultural soils: Spatio-vertical distribution, homologue pattern and environmental behavior. Environ. Pollut. 245, 789-798 (2018).
111	Gansu	2017.3	184.4	14.34	Aamir, M. et al. Congener-specific C10-C13 and C14-C17 chlorinated paraffins in Chinese agricultural soils: Spatio-vertical distribution, homologue pattern and environmental behavior. Environ. Pollut. 245, 789-798 (2018).
112	Gansu	2017.3	90.65	11.42	Aamir, M. et al. Congener-specific C10-C13 and C14-C17 chlorinated paraffins in Chinese agricultural soils: Spatio-vertical distribution, homologue pattern and environmental behavior. Environ. Pollut. 245, 789-798 (2018).
113	Gansu	2017.3	54.72	11.74	Aamir, M. et al. Congener-specific C10-C13 and C14-C17 chlorinated paraffins in Chinese agricultural soils: Spatio-vertical distribution, homologue pattern and environmental behavior. Environ. Pollut. 245, 789-798 (2018).
114	Guangdong	2017.3	53.97	28.85	Aamir, M. et al. Congener-specific C10-C13 and C14-C17 chlorinated paraffins in Chinese agricultural soils: Spatio-vertical distribution, homologue pattern and environmental behavior. Environ. Pollut. 245, 789-798 (2018).
115	Guangdong	2017.3	46.33	61.97	Aamir, M. et al. Congener-specific C10-C13 and C14-C17 chlorinated paraffins in Chinese agricultural soils: Spatio-vertical distribution, homologue pattern and environmental behavior. Environ. Pollut. 245, 789-798 (2018).
116	Guangdong	2017.3	338.6	437.8	Aamir, M. et al. Congener-specific C10-C13 and C14-C17 chlorinated paraffins in Chinese agricultural soils: Spatio-vertical distribution, homologue pattern and environmental behavior. Environ. Pollut. 245, 789-798 (2018).
117	Guangdong	2017.3	454.8	194.83	Aamir, M. et al. Congener-specific C10-C13 and C14-C17 chlorinated paraffins in Chinese agricultural soils: Spatio-vertical distribution, homologue pattern and environmental behavior. Environ. Pollut. 245, 789-798 (2018).
118	Guangdong	2017.3	1101	440.3	Aamir, M. et al. Congener-specific C10-C13 and C14-C17 chlorinated paraffins in Chinese agricultural soils: Spatio-vertical distribution, homologue pattern and environmental behavior. Environ. Pollut. 245, 789-798 (2018).
119	Guangdong	2017.3	80.4	65.22	Aamir, M. et al. Congener-specific C10-C13 and C14-C17 chlorinated paraffins in Chinese agricultural soils: Spatio-vertical distribution, homologue pattern and environmental behavior. Environ. Pollut. 245, 789-798 (2018).
120	Guangxi	2017.3	96.89	26.41	Aamir, M. et al. Congener-specific C10-C13 and C14-C17 chlorinated paraffins in Chinese agricultural soils: Spatio-vertical distribution, homologue pattern and environmental behavior. Environ. Pollut. 245, 789-798 (2018).
121	Guangxi	2017.3	367.3	189.92	Aamir, M. et al. Congener-specific C10-C13 and C14-C17 chlorinated paraffins in Chinese agricultural soils: Spatio-vertical distribution, homologue pattern and environmental behavior. Environ. Pollut. 245, 789-798 (2018).
122	Guangxi	2017.3	900.4	40.49	Aamir, M. et al. Congener-specific C10-C13 and C14-C17 chlorinated paraffins in Chinese agricultural soils: Spatio-vertical distribution, homologue pattern and environmental behavior. Environ. Pollut. 245, 789-798 (2018).
123	Guangxi	2017.3	125.2	20.59	Aamir, M. et al. Congener-specific C10-C13 and C14-C17 chlorinated paraffins in Chinese agricultural soils: Spatio-vertical distribution, homologue pattern and environmental behavior. Environ. Pollut. 245, 789-798 (2018).
124	Guizhou	2017.3	682.7	299.54	Aamir, M. et al. Congener-specific C10-C13 and C14-C17 chlorinated paraffins in Chinese agricultural soils: Spatio-vertical distribution, homologue pattern and environmental behavior. Environ. Pollut. 245, 789-798 (2018).
125	Guizhou	2017.3	48.94	12.01	Aamir, M. et al. Congener-specific C10-C13 and C14-C17 chlorinated paraffins in Chinese agricultural soils: Spatio-vertical distribution, homologue pattern and environmental behavior. Environ. Pollut. 245, 789-798 (2018).
126	Guizhou	2017.3	262.1	152.9	Aamir, M. et al. Congener-specific C10-C13 and C14-C17 chlorinated paraffins in Chinese agricultural soils: Spatio-vertical distribution, homologue pattern and environmental behavior. Environ. Pollut. 245, 789-798 (2018).
127	Guizhou	2017.3	38.69	111.36	Aamir, M. et al. Congener-specific C10-C13 and C14-C17 chlorinated paraffins in Chinese agricultural soils: Spatio-vertical distribution, homologue pattern and environmental behavior. Environ. Pollut. 245, 789-798 (2018).
128	Hainan	2017.3	104.3	5.87	Aamir, M. et al. Congener-specific C10-C13 and C14-C17 chlorinated paraffins in Chinese agricultural soils: Spatio-vertical distribution, homologue pattern and environmental behavior. Environ. Pollut. 245, 789-798 (2018).
129	Hainan	2017.3	322.4	37.25	Aamir, M. et al. Congener-specific C10-C13 and C14-C17 chlorinated paraffins in Chinese agricultural soils: Spatio-vertical distribution, homologue pattern and environmental behavior. Environ. Pollut. 245, 789-798 (2018).
130	Hebei	2017.3	130.6	76.57	Aamir, M. et al. Congener-specific C10-C13 and C14-C17 chlorinated paraffins in Chinese agricultural soils: Spatio-vertical distribution, homologue pattern and environmental behavior. Environ. Pollut. 245, 789-798 (2018).
131	Hebei	2017.3	77.54	71.38	Aamir, M. et al. Congener-specific C10-C13 and C14-C17 chlorinated paraffins in Chinese agricultural soils: Spatio-vertical distribution, homologue pattern and environmental behavior. Environ. Pollut. 245, 789-798 (2018).
132	Hebei	2017.3	68.99	8.12	Aamir, M. et al. Congener-specific C10-C13 and C14-C17 chlorinated paraffins in Chinese agricultural soils: Spatio-vertical distribution, homologue pattern and environmental behavior. Environ. Pollut. 245, 789-798 (2018).
133	Hebei	2017.3	1203	258.87	Aamir, M. et al. Congener-specific C10-C13 and C14-C17 chlorinated paraffins in Chinese agricultural soils: Spatio-vertical distribution, homologue pattern and environmental behavior. Environ. Pollut. 245, 789-798 (2018).
134	Heilongjiang	2017.3	1609	184.28	Aamir, M. et al. Congener-specific C10-C13 and C14-C17 chlorinated paraffins in Chinese agricultural soils: Spatio-vertical distribution, homologue pattern and environmental behavior. Environ. Pollut. 245, 789-798 (2018).
135	Heilongjiang	2017.3	923	56.55	Aamir, M. et al. Congener-specific C10-C13 and C14-C17 chlorinated paraffins in Chinese agricultural soils: Spatio-vertical distribution, homologue pattern and environmental behavior. Environ. Pollut. 245, 789-798 (2018).
136	Heilongjiang	2017.3	544.3	41.49	Aamir, M. et al. Congener-specific C10-C13 and C14-C17 chlorinated paraffins in Chinese agricultural soils: Spatio-vertical distribution, homologue pattern and environmental behavior. Environ. Pollut. 245, 789-798 (2018).
137	Heilongjiang	2017.3	467	13.77	Aamir, M. et al. Congener-specific C10-C13 and C14-C17 chlorinated paraffins in Chinese agricultural soils: Spatio-vertical distribution, homologue pattern and environmental behavior. Environ. Pollut. 245, 789-798 (2018).
138	Henan	2017.3	303.2	183.17	Aamir, M. et al. Congener-specific C10-C13 and C14-C17 chlorinated paraffins in Chinese agricultural soils: Spatio-vertical distribution, homologue pattern and environmental behavior. Environ. Pollut. 245, 789-798 (2018).
139	Henan	2017.3	268.4	112.11	Aamir, M. et al. Congener-specific C10-C13 and C14-C17 chlorinated paraffins in Chinese agricultural soils: Spatio-vertical distribution, homologue pattern and environmental behavior. Environ. Pollut. 245, 789-798 (2018).
140	Henan	2017.3	67.8	66.55	Aamir, M. et al. Congener-specific C10-C13 and C14-C17 chlorinated paraffins in Chinese agricultural soils: Spatio-vertical distribution, homologue pattern and environmental behavior. Environ. Pollut. 245, 789-798 (2018).
141	Henan	2017.3	54.9	152.36	Aamir, M. et al. Congener-specific C10-C13 and C14-C17 chlorinated paraffins in Chinese agricultural soils: Spatio-vertical distribution, homologue pattern and environmental behavior. Environ. Pollut. 245, 789-798 (2018).
142	Henan	2017.3	233.8	106.4	Aamir, M. et al. Congener-specific C10-C13 and C14-C17 chlorinated paraffins in Chinese agricultural soils: Spatio-vertical distribution, homologue pattern and environmental behavior. Environ. Pollut. 245, 789-798 (2018).
143	Hubei	2017.3	245.6	43.23	Aamir, M. et al. Congener-specific C10-C13 and C14-C17 chlorinated paraffins in Chinese agricultural soils: Spatio-vertical distribution, homologue pattern and environmental behavior. Environ. Pollut. 245, 789-798 (2018).
144	Hubei	2017.3	368.2	79.05	Aamir, M. et al. Congener-specific C10-C13 and C14-C17 chlorinated paraffins in Chinese agricultural soils: Spatio-vertical distribution, homologue pattern and environmental behavior. Environ. Pollut. 245, 789-798 (2018).
145	Hubei	2017.3	301.7	58.39	Aamir, M. et al. Congener-specific C10-C13 and C14-C17 chlorinated paraffins in Chinese agricultural soils: Spatio-vertical distribution, homologue pattern and environmental behavior. Environ. Pollut. 245, 789-798 (2018).
146	Hubei	2017.3	130.2	68.44	Aamir, M. et al. Congener-specific C10-C13 and C14-C17 chlorinated paraffins in Chinese agricultural soils: Spatio-vertical distribution, homologue pattern and environmental behavior. Environ. Pollut. 245, 789-798 (2018).
147	Hubei	2017.3	315.3	72.48	Aamir, M. et al. Congener-specific C10-C13 and C14-C17 chlorinated paraffins in Chinese agricultural soils: Spatio-vertical distribution, homologue pattern and environmental behavior. Environ. Pollut. 245, 789-798 (2018).
148	Hunan	2017.3	73.94	39.84	Aamir, M. et al. Congener-specific C10-C13 and C14-C17 chlorinated paraffins in Chinese agricultural soils: Spatio-vertical distribution, homologue pattern and environmental behavior. Environ. Pollut. 245, 789-798 (2018).
149	Hunan	2017.3	75.83	253.24	Aamir, M. et al. Congener-specific C10-C13 and C14-C17 chlorinated paraffins in Chinese agricultural soils: Spatio-vertical distribution, homologue pattern and environmental behavior. Environ. Pollut. 245, 789-798 (2018).
150	Hunan	2017.3	913.7	692.58	Aamir, M. et al. Congener-specific C10-C13 and C14-C17 chlorinated paraffins in Chinese agricultural soils: Spatio-vertical distribution, homologue pattern and environmental behavior. Environ. Pollut. 245, 789-798 (2018).
151	Hunan	2017.3	323.6	68.92	Aamir, M. et al. Congener-specific C10-C13 and C14-C17 chlorinated paraffins in Chinese agricultural soils: Spatio-vertical distribution, homologue pattern and environmental behavior. Environ. Pollut. 245, 789-798 (2018).
152	Hunan	2017.3	329.4	138.94	Aamir, M. et al. Congener-specific C10-C13 and C14-C17 chlorinated paraffins in Chinese agricultural soils: Spatio-vertical distribution, homologue pattern and environmental behavior. Environ. Pollut. 245, 789-798 (2018).
153	Inner Mongolia	2017.3	1482	216.17	Aamir, M. et al. Congener-specific C10-C13 and C14-C17 chlorinated paraffins in Chinese agricultural soils: Spatio-vertical distribution, homologue pattern and environmental behavior. Environ. Pollut. 245, 789-798 (2018).
154	Inner Mongolia	2017.3	794.5	60.46	Aamir, M. et al. Congener-specific C10-C13 and C14-C17 chlorinated paraffins in Chinese agricultural soils: Spatio-vertical distribution, homologue pattern and environmental behavior. Environ. Pollut. 245, 789-798 (2018).
155	Jiangsu	2017.3	474	282.46	Aamir, M. et al. Congener-specific C10-C13 and C14-C17 chlorinated paraffins in Chinese agricultural soils: Spatio-vertical distribution, homologue pattern and environmental behavior. Environ. Pollut. 245, 789-798 (2018).
156	Jiangsu	2017.3	57.87	388.02	Aamir, M. et al. Congener-specific C10-C13 and C14-C17 chlorinated paraffins in Chinese agricultural soils: Spatio-vertical distribution, homologue pattern and environmental behavior. Environ. Pollut. 245, 789-798 (2018).
157	Jiangxi	2017.3	148.7	52.15	Aamir, M. et al. Congener-specific C10-C13 and C14-C17 chlorinated paraffins in Chinese agricultural soils: Spatio-vertical distribution, homologue pattern and environmental behavior. Environ. Pollut. 245, 789-798 (2018).
158	Jiangxi	2017.3	78.25	181.77	Aamir, M. et al. Congener-specific C10-C13 and C14-C17 chlorinated paraffins in Chinese agricultural soils: Spatio-vertical distribution, homologue pattern and environmental behavior. Environ. Pollut. 245, 789-798 (2018).
159	Jiangxi	2017.3	313.5	206.58	Aamir, M. et al. Congener-specific C10-C13 and C14-C17 chlorinated paraffins in Chinese agricultural soils: Spatio-vertical distribution, homologue pattern and environmental behavior. Environ. Pollut. 245, 789-798 (2018).
160	Jiangxi	2017.3	1217	175.52	Aamir, M. et al. Congener-specific C10-C13 and C14-C17 chlorinated paraffins in Chinese agricultural soils: Spatio-vertical distribution, homologue pattern and environmental behavior. Environ. Pollut. 245, 789-798 (2018).
161	Jiangxi	2017.3	116.5	36.86	Aamir, M. et al. Congener-specific C10-C13 and C14-C17 chlorinated paraffins in Chinese agricultural soils: Spatio-vertical distribution, homologue pattern and environmental behavior. Environ. Pollut. 245, 789-798 (2018).
162	Jilin	2017.3	668.3	22.37	Aamir, M. et al. Congener-specific C10-C13 and C14-C17 chlorinated paraffins in Chinese agricultural soils: Spatio-vertical distribution, homologue pattern and environmental behavior. Environ. Pollut. 245, 789-798 (2018).
163	Jilin	2017.3	632.4	84.24	Aamir, M. et al. Congener-specific C10-C13 and C14-C17 chlorinated paraffins in Chinese agricultural soils: Spatio-vertical distribution, homologue pattern and environmental behavior. Environ. Pollut. 245, 789-798 (2018).
164	Jilin	2017.3	272.8	120.71	Aamir, M. et al. Congener-specific C10-C13 and C14-C17 chlorinated paraffins in Chinese agricultural soils: Spatio-vertical distribution, homologue pattern and environmental behavior. Environ. Pollut. 245, 789-798 (2018).
165	Jilin	2017.3	294.7	150.2	Aamir, M. et al. Congener-specific C10-C13 and C14-C17 chlorinated paraffins in Chinese agricultural soils: Spatio-vertical distribution, homologue pattern and environmental behavior. Environ. Pollut. 245, 789-798 (2018).
166	Jilin	2017.3	156.7	9.54	Aamir, M. et al. Congener-specific C10-C13 and C14-C17 chlorinated paraffins in Chinese agricultural soils: Spatio-vertical distribution, homologue pattern and environmental behavior. Environ. Pollut. 245, 789-798 (2018).
167	Liaoning	2017.3	122.8	32.16	Aamir, M. et al. Congener-specific C10-C13 and C14-C17 chlorinated paraffins in Chinese agricultural soils: Spatio-vertical distribution, homologue pattern and environmental behavior. Environ. Pollut. 245, 789-798 (2018).
168	Liaoning	2017.3	230.9	185.7	Aamir, M. et al. Congener-specific C10-C13 and C14-C17 chlorinated paraffins in Chinese agricultural soils: Spatio-vertical distribution, homologue pattern and environmental behavior. Environ. Pollut. 245, 789-798 (2018).
169	Liaoning	2017.3	729.9	218.9	Aamir, M. et al. Congener-specific C10-C13 and C14-C17 chlorinated paraffins in Chinese agricultural soils: Spatio-vertical distribution, homologue pattern and environmental behavior. Environ. Pollut. 245, 789-798 (2018).
170	Liaoning	2017.3	261.1	28.99	Aamir, M. et al. Congener-specific C10-C13 and C14-C17 chlorinated paraffins in Chinese agricultural soils: Spatio-vertical distribution, homologue pattern and environmental behavior. Environ. Pollut. 245, 789-798 (2018).
171	Liaoning	2017.3	420.7	295.8	Aamir, M. et al. Congener-specific C10-C13 and C14-C17 chlorinated paraffins in Chinese agricultural soils: Spatio-vertical distribution, homologue pattern and environmental behavior. Environ. Pollut. 245, 789-798 (2018).
172	Liaoning	2017.3	452.2	49.98	Aamir, M. et al. Congener-specific C10-C13 and C14-C17 chlorinated paraffins in Chinese agricultural soils: Spatio-vertical distribution, homologue pattern and environmental behavior. Environ. Pollut. 245, 789-798 (2018).
173	Ningxia	2017.3	87.05	87.28	Aamir, M. et al. Congener-specific C10-C13 and C14-C17 chlorinated paraffins in Chinese agricultural soils: Spatio-vertical distribution, homologue pattern and environmental behavior. Environ. Pollut. 245, 789-798 (2018).
174	Ningxia	2017.3	1002	330.29	Aamir, M. et al. Congener-specific C10-C13 and C14-C17 chlorinated paraffins in Chinese agricultural soils: Spatio-vertical distribution, homologue pattern and environmental behavior. Environ. Pollut. 245, 789-798 (2018).
175	Ningxia	2017.3	301.2	126.33	Aamir, M. et al. Congener-specific C10-C13 and C14-C17 chlorinated paraffins in Chinese agricultural soils: Spatio-vertical distribution, homologue pattern and environmental behavior. Environ. Pollut. 245, 789-798 (2018).
176	Qinghai	2017.3	279.9	28.82	Aamir, M. et al. Congener-specific C10-C13 and C14-C17 chlorinated paraffins in Chinese agricultural soils: Spatio-vertical distribution, homologue pattern and environmental behavior. Environ. Pollut. 245, 789-798 (2018).
177	Shaanxi	2017.3	323.2	53.99	Aamir, M. et al. Congener-specific C10-C13 and C14-C17 chlorinated paraffins in Chinese agricultural soils: Spatio-vertical distribution, homologue pattern and environmental behavior. Environ. Pollut. 245, 789-798 (2018).
178	Shaanxi	2017.3	1253	142.08	Aamir, M. et al. Congener-specific C10-C13 and C14-C17 chlorinated paraffins in Chinese agricultural soils: Spatio-vertical distribution, homologue pattern and environmental behavior. Environ. Pollut. 245, 789-798 (2018).
179	Shaanxi	2017.3	673.5	56.64	Aamir, M. et al. Congener-specific C10-C13 and C14-C17 chlorinated paraffins in Chinese agricultural soils: Spatio-vertical distribution, homologue pattern and environmental behavior. Environ. Pollut. 245, 789-798 (2018).
180	Shaanxi	2017.3	186	30.11	Aamir, M. et al. Congener-specific C10-C13 and C14-C17 chlorinated paraffins in Chinese agricultural soils: Spatio-vertical distribution, homologue pattern and environmental behavior. Environ. Pollut. 245, 789-798 (2018).
181	Shaanxi	2017.3	890.9	242.47	Aamir, M. et al. Congener-specific C10-C13 and C14-C17 chlorinated paraffins in Chinese agricultural soils: Spatio-vertical distribution, homologue pattern and environmental behavior. Environ. Pollut. 245, 789-798 (2018).
182	Shaanxi	2017.3	162.6	29.11	Aamir, M. et al. Congener-specific C10-C13 and C14-C17 chlorinated paraffins in Chinese agricultural soils: Spatio-vertical distribution, homologue pattern and environmental behavior. Environ. Pollut. 245, 789-798 (2018).
183	Shandong	2017.3	259.8	114.55	Aamir, M. et al. Congener-specific C10-C13 and C14-C17 chlorinated paraffins in Chinese agricultural soils: Spatio-vertical distribution, homologue pattern and environmental behavior. Environ. Pollut. 245, 789-798 (2018).
184	Shandong	2017.3	1114	191.91	Aamir, M. et al. Congener-specific C10-C13 and C14-C17 chlorinated paraffins in Chinese agricultural soils: Spatio-vertical distribution, homologue pattern and environmental behavior. Environ. Pollut. 245, 789-798 (2018).
185	Shandong	2017.3	534.2	75.63	Aamir, M. et al. Congener-specific C10-C13 and C14-C17 chlorinated paraffins in Chinese agricultural soils: Spatio-vertical distribution, homologue pattern and environmental behavior. Environ. Pollut. 245, 789-798 (2018).
186	Shandong	2017.3	76.06	48.25	Aamir, M. et al. Congener-specific C10-C13 and C14-C17 chlorinated paraffins in Chinese agricultural soils: Spatio-vertical distribution, homologue pattern and environmental behavior. Environ. Pollut. 245, 789-798 (2018).
187	Shandong	2017.3	93.51	70.1	Aamir, M. et al. Congener-specific C10-C13 and C14-C17 chlorinated paraffins in Chinese agricultural soils: Spatio-vertical distribution, homologue pattern and environmental behavior. Environ. Pollut. 245, 789-798 (2018).
188	Shanghai	2017.3	428.6	306.54	Aamir, M. et al. Congener-specific C10-C13 and C14-C17 chlorinated paraffins in Chinese agricultural soils: Spatio-vertical distribution, homologue pattern and environmental behavior. Environ. Pollut. 245, 789-798 (2018).
189	Shanxi	2017.3	249.4	128.37	Aamir, M. et al. Congener-specific C10-C13 and C14-C17 chlorinated paraffins in Chinese agricultural soils: Spatio-vertical distribution, homologue pattern and environmental behavior. Environ. Pollut. 245, 789-798 (2018).
190	Shanxi	2017.3	1382	131.26	Aamir, M. et al. Congener-specific C10-C13 and C14-C17 chlorinated paraffins in Chinese agricultural soils: Spatio-vertical distribution, homologue pattern and environmental behavior. Environ. Pollut. 245, 789-798 (2018).
191	Shanxi	2017.3	146.5	80.93	Aamir, M. et al. Congener-specific C10-C13 and C14-C17 chlorinated paraffins in Chinese agricultural soils: Spatio-vertical distribution, homologue pattern and environmental behavior. Environ. Pollut. 245, 789-798 (2018).
192	Shanxi	2017.3	134.8	15.27	Aamir, M. et al. Congener-specific C10-C13 and C14-C17 chlorinated paraffins in Chinese agricultural soils: Spatio-vertical distribution, homologue pattern and environmental behavior. Environ. Pollut. 245, 789-798 (2018).
193	Shanxi	2017.3	84.46	14.55	Aamir, M. et al. Congener-specific C10-C13 and C14-C17 chlorinated paraffins in Chinese agricultural soils: Spatio-vertical distribution, homologue pattern and environmental behavior. Environ. Pollut. 245, 789-798 (2018).
194	Sichuan	2017.3	133.4	184.8	Aamir, M. et al. Congener-specific C10-C13 and C14-C17 chlorinated paraffins in Chinese agricultural soils: Spatio-vertical distribution, homologue pattern and environmental behavior. Environ. Pollut. 245, 789-798 (2018).
195	Sichuan	2017.3	64.03	23.23	Aamir, M. et al. Congener-specific C10-C13 and C14-C17 chlorinated paraffins in Chinese agricultural soils: Spatio-vertical distribution, homologue pattern and environmental behavior. Environ. Pollut. 245, 789-798 (2018).
196	Sichuan	2017.3	44.67	146.7	Aamir, M. et al. Congener-specific C10-C13 and C14-C17 chlorinated paraffins in Chinese agricultural soils: Spatio-vertical distribution, homologue pattern and environmental behavior. Environ. Pollut. 245, 789-798 (2018).
197	Sichuan	2017.3	54.79	52.52	Aamir, M. et al. Congener-specific C10-C13 and C14-C17 chlorinated paraffins in Chinese agricultural soils: Spatio-vertical distribution, homologue pattern and environmental behavior. Environ. Pollut. 245, 789-798 (2018).
198	Sichuan	2017.3	175.3	308.7	Aamir, M. et al. Congener-specific C10-C13 and C14-C17 chlorinated paraffins in Chinese agricultural soils: Spatio-vertical distribution, homologue pattern and environmental behavior. Environ. Pollut. 245, 789-798 (2018).
199	Sichuan	2017.3	424.9	22.68	Aamir, M. et al. Congener-specific C10-C13 and C14-C17 chlorinated paraffins in Chinese agricultural soils: Spatio-vertical distribution, homologue pattern and environmental behavior. Environ. Pollut. 245, 789-798 (2018).
200	Sichuan	2017.3	878.9	462.48	Aamir, M. et al. Congener-specific C10-C13 and C14-C17 chlorinated paraffins in Chinese agricultural soils: Spatio-vertical distribution, homologue pattern and environmental behavior. Environ. Pollut. 245, 789-798 (2018).
201	Tianjin	2017.3	100.1	283.23	Aamir, M. et al. Congener-specific C10-C13 and C14-C17 chlorinated paraffins in Chinese agricultural soils: Spatio-vertical distribution, homologue pattern and environmental behavior. Environ. Pollut. 245, 789-798 (2018).
202	Tibet	2017.3	55.07	2.61	Aamir, M. et al. Congener-specific C10-C13 and C14-C17 chlorinated paraffins in Chinese agricultural soils: Spatio-vertical distribution, homologue pattern and environmental behavior. Environ. Pollut. 245, 789-798 (2018).
203	Tibet	2017.3	54.05	2.01	Aamir, M. et al. Congener-specific C10-C13 and C14-C17 chlorinated paraffins in Chinese agricultural soils: Spatio-vertical distribution, homologue pattern and environmental behavior. Environ. Pollut. 245, 789-798 (2018).
204	Xinjiang	2017.3	503.1	137.32	Aamir, M. et al. Congener-specific C10-C13 and C14-C17 chlorinated paraffins in Chinese agricultural soils: Spatio-vertical distribution, homologue pattern and environmental behavior. Environ. Pollut. 245, 789-798 (2018).
205	Xinjiang	2017.3	297.2	40.87	Aamir, M. et al. Congener-specific C10-C13 and C14-C17 chlorinated paraffins in Chinese agricultural soils: Spatio-vertical distribution, homologue pattern and environmental behavior. Environ. Pollut. 245, 789-798 (2018).
206	Xinjiang	2017.3	179.9	7.18	Aamir, M. et al. Congener-specific C10-C13 and C14-C17 chlorinated paraffins in Chinese agricultural soils: Spatio-vertical distribution, homologue pattern and environmental behavior. Environ. Pollut. 245, 789-798 (2018).
207	Xinjiang	2017.3	227.8	13.69	Aamir, M. et al. Congener-specific C10-C13 and C14-C17 chlorinated paraffins in Chinese agricultural soils: Spatio-vertical distribution, homologue pattern and environmental behavior. Environ. Pollut. 245, 789-798 (2018).
208	Yunnan	2017.3	69.98	248.96	Aamir, M. et al. Congener-specific C10-C13 and C14-C17 chlorinated paraffins in Chinese agricultural soils: Spatio-vertical distribution, homologue pattern and environmental behavior. Environ. Pollut. 245, 789-798 (2018).
209	Yunnan	2017.3	658.6	208.48	Aamir, M. et al. Congener-specific C10-C13 and C14-C17 chlorinated paraffins in Chinese agricultural soils: Spatio-vertical distribution, homologue pattern and environmental behavior. Environ. Pollut. 245, 789-798 (2018).
210	Yunnan	2017.3	222.1	20.64	Aamir, M. et al. Congener-specific C10-C13 and C14-C17 chlorinated paraffins in Chinese agricultural soils: Spatio-vertical distribution, homologue pattern and environmental behavior. Environ. Pollut. 245, 789-798 (2018).
211	Yunnan	2017.3	537.9	247.88	Aamir, M. et al. Congener-specific C10-C13 and C14-C17 chlorinated paraffins in Chinese agricultural soils: Spatio-vertical distribution, homologue pattern and environmental behavior. Environ. Pollut. 245, 789-798 (2018).
212	Zhejiang	2017.3	116.4	303.73	Aamir, M. et al. Congener-specific C10-C13 and C14-C17 chlorinated paraffins in Chinese agricultural soils: Spatio-vertical distribution, homologue pattern and environmental behavior. Environ. Pollut. 245, 789-798 (2018).
213	Zhejiang	2017.3	222.2	78.95	Aamir, M. et al. Congener-specific C10-C13 and C14-C17 chlorinated paraffins in Chinese agricultural soils: Spatio-vertical distribution, homologue pattern and environmental behavior. Environ. Pollut. 245, 789-798 (2018).
214	Zhejiang	2017.3	83.33	11.5	Aamir, M. et al. Congener-specific C10-C13 and C14-C17 chlorinated paraffins in Chinese agricultural soils: Spatio-vertical distribution, homologue pattern and environmental behavior. Environ. Pollut. 245, 789-798 (2018).
215	Zhejiang	2017.3	376.4	171.64	Aamir, M. et al. Congener-specific C10-C13 and C14-C17 chlorinated paraffins in Chinese agricultural soils: Spatio-vertical distribution, homologue pattern and environmental behavior. Environ. Pollut. 245, 789-798 (2018).
216	Zhejiang	2017.3	505.9	542.31	Aamir, M. et al. Congener-specific C10-C13 and C14-C17 chlorinated paraffins in Chinese agricultural soils: Spatio-vertical distribution, homologue pattern and environmental behavior. Environ. Pollut. 245, 789-798 (2018).
217	Yunnan	2016/06	348.41	152.221	Wang, K. et al. Spatial distributions and homolog profiles of chlorinated nonane paraffins, and short and medium chain chlorinated paraffins in soils from Yunnan, China. Chemosphere 247, 125855 (2020)
218	Zhejiang		86	129.667	Ai, Q. et al. Air-soil exchange of and risks posed by short- and medium-chain chlorinated paraffins: Case study in a contaminated area in China. Chemosphere 297, 134230 (2022).
219	Zhejiang		84	62.0028	Ai, Q. et al. Air-soil exchange of and risks posed by short- and medium-chain chlorinated paraffins: Case study in a contaminated area in China. Chemosphere 297, 134230 (2022).
220	Zhejiang		123	127.185	Ai, Q. et al. Air-soil exchange of and risks posed by short- and medium-chain chlorinated paraffins: Case study in a contaminated area in China. Chemosphere 297, 134230 (2022).
221	Zhejiang		186	144.437	Ai, Q. et al. Air-soil exchange of and risks posed by short- and medium-chain chlorinated paraffins: Case study in a contaminated area in China. Chemosphere 297, 134230 (2022).
222	Zhejiang		72	141.379	Ai, Q. et al. Air-soil exchange of and risks posed by short- and medium-chain chlorinated paraffins: Case study in a contaminated area in China. Chemosphere 297, 134230 (2022).
223	Zhejiang		270	125.313	Ai, Q. et al. Air-soil exchange of and risks posed by short- and medium-chain chlorinated paraffins: Case study in a contaminated area in China. Chemosphere 297, 134230 (2022).
224	Hebei		98	45.4743	Wang, K. et al. Short- and medium-chain chlorinated paraffins in soil from an urban area of northern China: Levels, distribution, and homolog patterns. Sci. Total Environ. 807, 150833 (2022).
225	Hebei		92	73.9436	Wang, K. et al. Short- and medium-chain chlorinated paraffins in soil from an urban area of northern China: Levels, distribution, and homolog patterns. Sci. Total Environ. 807, 150833 (2022).
226	Hebei		96	105.702	Wang, K. et al. Short- and medium-chain chlorinated paraffins in soil from an urban area of northern China: Levels, distribution, and homolog patterns. Sci. Total Environ. 807, 150833 (2022).
227	Hebei		293	52.1691	Wang, K. et al. Short- and medium-chain chlorinated paraffins in soil from an urban area of northern China: Levels, distribution, and homolog patterns. Sci. Total Environ. 807, 150833 (2022).
228	Hebei		153	50.4619	Wang, K. et al. Short- and medium-chain chlorinated paraffins in soil from an urban area of northern China: Levels, distribution, and homolog patterns. Sci. Total Environ. 807, 150833 (2022).
229	Hebei		120	122.857	Wang, K. et al. Short- and medium-chain chlorinated paraffins in soil from an urban area of northern China: Levels, distribution, and homolog patterns. Sci. Total Environ. 807, 150833 (2022).
230	Yangtze River Delta	2020.09-2021.10	145	174.733	Zhou, Q. et al. Congener profiles, air-soil exchange, and potential risks of short- and medium-chain chlorinated paraffins in demonstration zone of Yangtze River Delta. Atmospheric Pollution Research 14, 101639 (2023).
231	Yangtze River Delta	2020.09-2021.10	406	439.687	Zhou, Q. et al. Congener profiles, air-soil exchange, and potential risks of short- and medium-chain chlorinated paraffins in demonstration zone of Yangtze River Delta. Atmospheric Pollution Research 14, 101639 (2023).
232	Yangtze River Delta	2020.09-2021.10	208	222.124	Zhou, Q. et al. Congener profiles, air-soil exchange, and potential risks of short- and medium-chain chlorinated paraffins in demonstration zone of Yangtze River Delta. Atmospheric Pollution Research 14, 101639 (2023).
233	Yangtze River Delta	2020.09-2021.10	996	236.557	Zhou, Q. et al. Congener profiles, air-soil exchange, and potential risks of short- and medium-chain chlorinated paraffins in demonstration zone of Yangtze River Delta. Atmospheric Pollution Research 14, 101639 (2023).
234	Yangtze River Delta	2020.09-2021.10	449	195.268	Zhou, Q. et al. Congener profiles, air-soil exchange, and potential risks of short- and medium-chain chlorinated paraffins in demonstration zone of Yangtze River Delta. Atmospheric Pollution Research 14, 101639 (2023).
235	Yangtze River Delta	2020.09-2021.10	317	22.9482	Zhou, Q. et al. Congener profiles, air-soil exchange, and potential risks of short- and medium-chain chlorinated paraffins in demonstration zone of Yangtze River Delta. Atmospheric Pollution Research 14, 101639 (2023).
236	Yangtze River Delta	2020.09-2021.10	191	90.9541	Zhou, Q. et al. Congener profiles, air-soil exchange, and potential risks of short- and medium-chain chlorinated paraffins in demonstration zone of Yangtze River Delta. Atmospheric Pollution Research 14, 101639 (2023).
237	Yangtze River Delta	2020.09-2021.10	366	209.222	Zhou, Q. et al. Congener profiles, air-soil exchange, and potential risks of short- and medium-chain chlorinated paraffins in demonstration zone of Yangtze River Delta. Atmospheric Pollution Research 14, 101639 (2023).

## Sheet: water
Comparisons between modeled and measured SCCPs concentrations in water.
No.	Site	Sampling period	Measured (ng/L)	Modeled (ng/L)	References
1	Shandong Peninsula	2017/3	424.7	178.47	Zhao, N. et al. Short-chain chlorinated paraffins in soil, sediment, and seawater in the intertidal zone of Shandong Peninsula, China: Distribution and composition. Chemosphere 220, 452–458 (2019).
2	Shandong Peninsula	2017/3	434.2	144.81	Zhao, N. et al. Short-chain chlorinated paraffins in soil, sediment, and seawater in the intertidal zone of Shandong Peninsula, China: Distribution and composition. Chemosphere 220, 452–458 (2019).
3	Shandong Peninsula	2017/3	406.8	139.49	Zhao, N. et al. Short-chain chlorinated paraffins in soil, sediment, and seawater in the intertidal zone of Shandong Peninsula, China: Distribution and composition. Chemosphere 220, 452–458 (2019).
4	Shandong Peninsula	2017/3	518.5	54.95	Zhao, N. et al. Short-chain chlorinated paraffins in soil, sediment, and seawater in the intertidal zone of Shandong Peninsula, China: Distribution and composition. Chemosphere 220, 452–458 (2019).
5	Shandong Peninsula	2017/3	548.3	213.92	Zhao, N. et al. Short-chain chlorinated paraffins in soil, sediment, and seawater in the intertidal zone of Shandong Peninsula, China: Distribution and composition. Chemosphere 220, 452–458 (2019).
6	Shandong Peninsula	2017/3	399.1	77.86	Zhao, N. et al. Short-chain chlorinated paraffins in soil, sediment, and seawater in the intertidal zone of Shandong Peninsula, China: Distribution and composition. Chemosphere 220, 452–458 (2019).
7	Shandong Peninsula	2017/3	370	30.81	Zhao, N. et al. Short-chain chlorinated paraffins in soil, sediment, and seawater in the intertidal zone of Shandong Peninsula, China: Distribution and composition. Chemosphere 220, 452–458 (2019).
8	Shandong Peninsula	2017/3	525.2	153.51	Zhao, N. et al. Short-chain chlorinated paraffins in soil, sediment, and seawater in the intertidal zone of Shandong Peninsula, China: Distribution and composition. Chemosphere 220, 452–458 (2019).
9	Shandong Peninsula	2017/3	417	31.04	Zhao, N. et al. Short-chain chlorinated paraffins in soil, sediment, and seawater in the intertidal zone of Shandong Peninsula, China: Distribution and composition. Chemosphere 220, 452–458 (2019).
10	Shandong Peninsula	2017/3	873.4	69.36	Zhao, N. et al. Short-chain chlorinated paraffins in soil, sediment, and seawater in the intertidal zone of Shandong Peninsula, China: Distribution and composition. Chemosphere 220, 452–458 (2019).
11	Shandong Peninsula	2017/3	527.6	169.85	Zhao, N. et al. Short-chain chlorinated paraffins in soil, sediment, and seawater in the intertidal zone of Shandong Peninsula, China: Distribution and composition. Chemosphere 220, 452–458 (2019).
12	Shandong Peninsula	2017/3	1353	104.75	Zhao, N. et al. Short-chain chlorinated paraffins in soil, sediment, and seawater in the intertidal zone of Shandong Peninsula, China: Distribution and composition. Chemosphere 220, 452–458 (2019).
13	Shandong Peninsula	2017/3	1978	68.04	Zhao, N. et al. Short-chain chlorinated paraffins in soil, sediment, and seawater in the intertidal zone of Shandong Peninsula, China: Distribution and composition. Chemosphere 220, 452–458 (2019).
14	Shandong Peninsula	2017/3	1550	100.94	Zhao, N. et al. Short-chain chlorinated paraffins in soil, sediment, and seawater in the intertidal zone of Shandong Peninsula, China: Distribution and composition. Chemosphere 220, 452–458 (2019).
15		2016/5	14	4.20661	Ma, X. et al. Air-seawater gas exchange and dry deposition of chlorinated paraffins in a typical inner sea (Liaodong bay), North China. Environ. Sci. Technol. 52, 7729-7735 (2018).
16		2016/5	44	18.0409	Ma, X. et al. Air-seawater gas exchange and dry deposition of chlorinated paraffins in a typical inner sea (Liaodong bay), North China. Environ. Sci. Technol. 52, 7729-7735 (2018).
17			13.1	3.50465	Ma, X. et al. Air-seawater gas exchange and dry deposition of chlorinated paraffins in a typical inner sea (Liaodong bay), North China. Environ. Sci. Technol. 52, 7729-7735 (2018).
18	East China Sea	2019.05	121	18.2589	Hu. H. et al. Spatial distribution, partitioning, and ecological risk of short chain chlorinated paraffins in seawater and sediment from East China Sea. Sci Total Environ. 811, 151932 (2022).
19	East China Sea	2019.05	171	18.4033	Hu. H. et al. Spatial distribution, partitioning, and ecological risk of short chain chlorinated paraffins in seawater and sediment from East China Sea. Sci Total Environ. 811, 151932 (2022).
20	East China Sea	2019.05	137	11.6439	Hu. H. et al. Spatial distribution, partitioning, and ecological risk of short chain chlorinated paraffins in seawater and sediment from East China Sea. Sci Total Environ. 811, 151932 (2022).
21		2014.04	10.73	11.2731	Pan, X., Zhen, X., Tian, C. & Tang, J. Distributions, transports and fates of short- and medium-chain chlorinated paraffins in a typical river-estuary system. Sci. Total Environ. 751, 141769 (2021).

## Sheet: sediment
Comparisons between modeled and measured SCCPs concentrations in sediment.
No.	Site	Sampling period	Measured (ng/g ww)	Modeled (ng/g ww)	References
1	Shandong Peninsula	2017/3	49.48	10.3157	Zhao, N. et al. Short-chain chlorinated paraffins in soil, sediment, and seawater in the intertidal zone of Shandong Peninsula, China: Distribution and composition. Chemosphere 220, 452–458 (2019).
2	Shandong Peninsula	2017/3	25.29	16.8411	Zhao, N. et al. Short-chain chlorinated paraffins in soil, sediment, and seawater in the intertidal zone of Shandong Peninsula, China: Distribution and composition. Chemosphere 220, 452–458 (2019).
3	Shandong Peninsula	2017/3	49.19	12.2851	Zhao, N. et al. Short-chain chlorinated paraffins in soil, sediment, and seawater in the intertidal zone of Shandong Peninsula, China: Distribution and composition. Chemosphere 220, 452–458 (2019).
4	Shandong Peninsula	2017/3	30.15	11.74	Zhao, N. et al. Short-chain chlorinated paraffins in soil, sediment, and seawater in the intertidal zone of Shandong Peninsula, China: Distribution and composition. Chemosphere 220, 452–458 (2019).
5	Shandong Peninsula	2017/3	67.01	290.087	Zhao, N. et al. Short-chain chlorinated paraffins in soil, sediment, and seawater in the intertidal zone of Shandong Peninsula, China: Distribution and composition. Chemosphere 220, 452–458 (2019).
6	Shandong Peninsula	2017/3	79.26	95.8832	Zhao, N. et al. Short-chain chlorinated paraffins in soil, sediment, and seawater in the intertidal zone of Shandong Peninsula, China: Distribution and composition. Chemosphere 220, 452–458 (2019).
7	Shandong Peninsula	2017/3	25.91	8.47918	Zhao, N. et al. Short-chain chlorinated paraffins in soil, sediment, and seawater in the intertidal zone of Shandong Peninsula, China: Distribution and composition. Chemosphere 220, 452–458 (2019).
8	Shandong Peninsula	2017/3	29.02	5.10029	Zhao, N. et al. Short-chain chlorinated paraffins in soil, sediment, and seawater in the intertidal zone of Shandong Peninsula, China: Distribution and composition. Chemosphere 220, 452–458 (2019).
9	Shandong Peninsula	2017/3	221.8	77.9476	Zhao, N. et al. Short-chain chlorinated paraffins in soil, sediment, and seawater in the intertidal zone of Shandong Peninsula, China: Distribution and composition. Chemosphere 220, 452–458 (2019).
10	Shandong Peninsula	2017/3	321.1	487.87	Zhao, N. et al. Short-chain chlorinated paraffins in soil, sediment, and seawater in the intertidal zone of Shandong Peninsula, China: Distribution and composition. Chemosphere 220, 452–458 (2019).
11	Shandong Peninsula	2017/3	202.3	115.884	Zhao, N. et al. Short-chain chlorinated paraffins in soil, sediment, and seawater in the intertidal zone of Shandong Peninsula, China: Distribution and composition. Chemosphere 220, 452–458 (2019).
12	Shandong Peninsula	2017/3	374.4	113.908	Zhao, N. et al. Short-chain chlorinated paraffins in soil, sediment, and seawater in the intertidal zone of Shandong Peninsula, China: Distribution and composition. Chemosphere 220, 452–458 (2019).
13	Shandong Peninsula	2017/3	206.1	450.339	Zhao, N. et al. Short-chain chlorinated paraffins in soil, sediment, and seawater in the intertidal zone of Shandong Peninsula, China: Distribution and composition. Chemosphere 220, 452–458 (2019).
14	Zhejiang-Fujian coastline	2011/6	17.2	21.6	Zeng, L. et al. Distribution of short chain chlorinated paraffins in marine sediments of the East China Sea: influencing factors, transport and implications. Environ. Sci. Technol. 46, 9898-8906 (2012).
15	Zhejiang-Fujian coastline	2011/6	20.2	15.5	Zeng, L. et al. Distribution of short chain chlorinated paraffins in marine sediments of the East China Sea: influencing factors, transport and implications. Environ. Sci. Technol. 46, 9898-8906 (2012).
16	Zhejiang-Fujian coastline	2011/6	22	29.1	Zeng, L. et al. Distribution of short chain chlorinated paraffins in marine sediments of the East China Sea: influencing factors, transport and implications. Environ. Sci. Technol. 46, 9898-8906 (2012).
17	Zhejiang-Fujian coastline	2011/6	27	27.9	Zeng, L. et al. Distribution of short chain chlorinated paraffins in marine sediments of the East China Sea: influencing factors, transport and implications. Environ. Sci. Technol. 46, 9898-8906 (2012).
18	Zhejiang-Fujian coastline	2011/6	30.4	24.5	Zeng, L. et al. Distribution of short chain chlorinated paraffins in marine sediments of the East China Sea: influencing factors, transport and implications. Environ. Sci. Technol. 46, 9898-8906 (2012).
19	Zhejiang-Fujian coastline	2011/6	38.5	18.6	Zeng, L. et al. Distribution of short chain chlorinated paraffins in marine sediments of the East China Sea: influencing factors, transport and implications. Environ. Sci. Technol. 46, 9898-8906 (2012).
20	Zhejiang-Fujian coastline	2011/6	64.8	386	Zeng, L. et al. Distribution of short chain chlorinated paraffins in marine sediments of the East China Sea: influencing factors, transport and implications. Environ. Sci. Technol. 46, 9898-8906 (2012).
21	Zhejiang-Fujian coastline	2011/6	56.3	27.9	Zeng, L. et al. Distribution of short chain chlorinated paraffins in marine sediments of the East China Sea: influencing factors, transport and implications. Environ. Sci. Technol. 46, 9898-8906 (2012).
22	Zhejiang-Fujian coastline	2011/6	20.6	3.54733	Zeng, L. et al. Distribution of short chain chlorinated paraffins in marine sediments of the East China Sea: influencing factors, transport and implications. Environ. Sci. Technol. 46, 9898-8906 (2012).
23	Zhejiang-Fujian coastline	2011/6	25.9	4.45972	Zeng, L. et al. Distribution of short chain chlorinated paraffins in marine sediments of the East China Sea: influencing factors, transport and implications. Environ. Sci. Technol. 46, 9898-8906 (2012).
24	Zhejiang-Fujian coastline	2011/6	27.2	9.71439	Zeng, L. et al. Distribution of short chain chlorinated paraffins in marine sediments of the East China Sea: influencing factors, transport and implications. Environ. Sci. Technol. 46, 9898-8906 (2012).
25	Zhejiang-Fujian coastline	2011/6	13.6	23	Zeng, L. et al. Distribution of short chain chlorinated paraffins in marine sediments of the East China Sea: influencing factors, transport and implications. Environ. Sci. Technol. 46, 9898-8906 (2012).
26	Zhejiang-Fujian coastline	2011/6	12.7	14.5	Zeng, L. et al. Distribution of short chain chlorinated paraffins in marine sediments of the East China Sea: influencing factors, transport and implications. Environ. Sci. Technol. 46, 9898-8906 (2012).
27	Zhejiang-Fujian coastline	2011/6	9	11.1	Zeng, L. et al. Distribution of short chain chlorinated paraffins in marine sediments of the East China Sea: influencing factors, transport and implications. Environ. Sci. Technol. 46, 9898-8906 (2012).
28	Zhejiang-Fujian coastline	2011/6	8.5	9.3	Zeng, L. et al. Distribution of short chain chlorinated paraffins in marine sediments of the East China Sea: influencing factors, transport and implications. Environ. Sci. Technol. 46, 9898-8906 (2012).
29	Zhejiang-Fujian coastline	2011/6	8	8.1	Zeng, L. et al. Distribution of short chain chlorinated paraffins in marine sediments of the East China Sea: influencing factors, transport and implications. Environ. Sci. Technol. 46, 9898-8906 (2012).
30	Zhejiang-Fujian coastline	2011/6	28.8	25.2	Zeng, L. et al. Distribution of short chain chlorinated paraffins in marine sediments of the East China Sea: influencing factors, transport and implications. Environ. Sci. Technol. 46, 9898-8906 (2012).
31	Zhejiang-Fujian coastline	2011/6	60.3	16.9	Zeng, L. et al. Distribution of short chain chlorinated paraffins in marine sediments of the East China Sea: influencing factors, transport and implications. Environ. Sci. Technol. 46, 9898-8906 (2012).
32	Zhejiang-Fujian coastline	2011/6	35.6	6.5	Zeng, L. et al. Distribution of short chain chlorinated paraffins in marine sediments of the East China Sea: influencing factors, transport and implications. Environ. Sci. Technol. 46, 9898-8906 (2012).
33	Zhejiang-Fujian coastline	2011/6	21.9	12	Zeng, L. et al. Distribution of short chain chlorinated paraffins in marine sediments of the East China Sea: influencing factors, transport and implications. Environ. Sci. Technol. 46, 9898-8906 (2012).
34	Zhejiang-Fujian coastline	2011/6	21.2	29.8	Zeng, L. et al. Distribution of short chain chlorinated paraffins in marine sediments of the East China Sea: influencing factors, transport and implications. Environ. Sci. Technol. 46, 9898-8906 (2012).
35	Zhejiang-Fujian coastline	2011/6	21.6	25.5	Zeng, L. et al. Distribution of short chain chlorinated paraffins in marine sediments of the East China Sea: influencing factors, transport and implications. Environ. Sci. Technol. 46, 9898-8906 (2012).
36	Zhejiang-Fujian coastline	2011/6	21.4	24.4	Zeng, L. et al. Distribution of short chain chlorinated paraffins in marine sediments of the East China Sea: influencing factors, transport and implications. Environ. Sci. Technol. 46, 9898-8906 (2012).
37	Zhejiang-Fujian coastline	2011/6	18.4	22.3	Zeng, L. et al. Distribution of short chain chlorinated paraffins in marine sediments of the East China Sea: influencing factors, transport and implications. Environ. Sci. Technol. 46, 9898-8906 (2012).
38	Zhejiang-Fujian coastline	2011/6	16.7	22.4	Zeng, L. et al. Distribution of short chain chlorinated paraffins in marine sediments of the East China Sea: influencing factors, transport and implications. Environ. Sci. Technol. 46, 9898-8906 (2012).
39	Zhejiang-Fujian coastline	2011/6	17.2	21.4	Zeng, L. et al. Distribution of short chain chlorinated paraffins in marine sediments of the East China Sea: influencing factors, transport and implications. Environ. Sci. Technol. 46, 9898-8906 (2012).
40	Zhejiang-Fujian coastline	2011/6	15.9	21	Zeng, L. et al. Distribution of short chain chlorinated paraffins in marine sediments of the East China Sea: influencing factors, transport and implications. Environ. Sci. Technol. 46, 9898-8906 (2012).
41	Zhejiang-Fujian coastline	2011/6	39.1	21	Zeng, L. et al. Distribution of short chain chlorinated paraffins in marine sediments of the East China Sea: influencing factors, transport and implications. Environ. Sci. Technol. 46, 9898-8906 (2012).
42	Zhejiang-Fujian coastline	2011/6	32.1	25.1	Zeng, L. et al. Distribution of short chain chlorinated paraffins in marine sediments of the East China Sea: influencing factors, transport and implications. Environ. Sci. Technol. 46, 9898-8906 (2012).
43	Zhejiang-Fujian coastline	2011/6	28.4	24.2	Zeng, L. et al. Distribution of short chain chlorinated paraffins in marine sediments of the East China Sea: influencing factors, transport and implications. Environ. Sci. Technol. 46, 9898-8906 (2012).
44	Zhejiang-Fujian coastline	2011/6	14.6	23.9	Zeng, L. et al. Distribution of short chain chlorinated paraffins in marine sediments of the East China Sea: influencing factors, transport and implications. Environ. Sci. Technol. 46, 9898-8906 (2012).
45	Zhejiang-Fujian coastline	2011/6	10.1	22.7	Zeng, L. et al. Distribution of short chain chlorinated paraffins in marine sediments of the East China Sea: influencing factors, transport and implications. Environ. Sci. Technol. 46, 9898-8906 (2012).
46	Zhejiang-Fujian coastline	2011/6	8.9	20.5	Zeng, L. et al. Distribution of short chain chlorinated paraffins in marine sediments of the East China Sea: influencing factors, transport and implications. Environ. Sci. Technol. 46, 9898-8906 (2012).
47	Zhejiang-Fujian coastline	2011/6	8.2	17.6	Zeng, L. et al. Distribution of short chain chlorinated paraffins in marine sediments of the East China Sea: influencing factors, transport and implications. Environ. Sci. Technol. 46, 9898-8906 (2012).
48	Zhejiang-Fujian coastline	2011/6	5.8	15.4	Zeng, L. et al. Distribution of short chain chlorinated paraffins in marine sediments of the East China Sea: influencing factors, transport and implications. Environ. Sci. Technol. 46, 9898-8906 (2012).
49	Zhejiang-Fujian coastline	2011/6	28	33	Zeng, L. et al. Distribution of short chain chlorinated paraffins in marine sediments of the East China Sea: influencing factors, transport and implications. Environ. Sci. Technol. 46, 9898-8906 (2012).
50	Zhejiang-Fujian coastline	2011/6	24.7	32.6	Zeng, L. et al. Distribution of short chain chlorinated paraffins in marine sediments of the East China Sea: influencing factors, transport and implications. Environ. Sci. Technol. 46, 9898-8906 (2012).
51	Zhejiang-Fujian coastline	2011/6	23.2	21.7	Zeng, L. et al. Distribution of short chain chlorinated paraffins in marine sediments of the East China Sea: influencing factors, transport and implications. Environ. Sci. Technol. 46, 9898-8906 (2012).
52	Zhejiang-Fujian coastline	2011/6	23.6	17.3	Zeng, L. et al. Distribution of short chain chlorinated paraffins in marine sediments of the East China Sea: influencing factors, transport and implications. Environ. Sci. Technol. 46, 9898-8906 (2012).
53	Zhejiang-Fujian coastline	2011/6	30.2	30.7	Zeng, L. et al. Distribution of short chain chlorinated paraffins in marine sediments of the East China Sea: influencing factors, transport and implications. Environ. Sci. Technol. 46, 9898-8906 (2012).
54	Zhejiang-Fujian coastline	2011/6	24.6	18.6	Zeng, L. et al. Distribution of short chain chlorinated paraffins in marine sediments of the East China Sea: influencing factors, transport and implications. Environ. Sci. Technol. 46, 9898-8906 (2012).
55	Zhejiang-Fujian coastline	2011/6	14.6	23.6	Zeng, L. et al. Distribution of short chain chlorinated paraffins in marine sediments of the East China Sea: influencing factors, transport and implications. Environ. Sci. Technol. 46, 9898-8906 (2012).
56	Zhejiang-Fujian coastline	2011/6	46.1	26	Zeng, L. et al. Distribution of short chain chlorinated paraffins in marine sediments of the East China Sea: influencing factors, transport and implications. Environ. Sci. Technol. 46, 9898-8906 (2012).
57	Zhejiang-Fujian coastline	2011/6	36.8	14.79	Zeng, L. et al. Distribution of short chain chlorinated paraffins in marine sediments of the East China Sea: influencing factors, transport and implications. Environ. Sci. Technol. 46, 9898-8906 (2012).
58	Zhejiang-Fujian coastline	2011/6	30.1	14.07	Zeng, L. et al. Distribution of short chain chlorinated paraffins in marine sediments of the East China Sea: influencing factors, transport and implications. Environ. Sci. Technol. 46, 9898-8906 (2012).
59	Zhejiang-Fujian coastline	2011/6	33.1	15.06	Zeng, L. et al. Distribution of short chain chlorinated paraffins in marine sediments of the East China Sea: influencing factors, transport and implications. Environ. Sci. Technol. 46, 9898-8906 (2012).
60	Zhejiang-Fujian coastline	2011/6	18.3	11.1	Zeng, L. et al. Distribution of short chain chlorinated paraffins in marine sediments of the East China Sea: influencing factors, transport and implications. Environ. Sci. Technol. 46, 9898-8906 (2012).
61	Zhejiang-Fujian coastline	2011/6	15	12	Zeng, L. et al. Distribution of short chain chlorinated paraffins in marine sediments of the East China Sea: influencing factors, transport and implications. Environ. Sci. Technol. 46, 9898-8906 (2012).
62	Zhejiang-Fujian coastline	2011/6	41.9	49.9575	Zeng, L. et al. Distribution of short chain chlorinated paraffins in marine sediments of the East China Sea: influencing factors, transport and implications. Environ. Sci. Technol. 46, 9898-8906 (2012).
63	Zhejiang-Fujian coastline	2011/6	42.4	16.5707	Zeng, L. et al. Distribution of short chain chlorinated paraffins in marine sediments of the East China Sea: influencing factors, transport and implications. Environ. Sci. Technol. 46, 9898-8906 (2012).
64	Zhejiang-Fujian coastline	2011/6	61	64.4217	Zeng, L. et al. Distribution of short chain chlorinated paraffins in marine sediments of the East China Sea: influencing factors, transport and implications. Environ. Sci. Technol. 46, 9898-8906 (2012).
65	Zhejiang-Fujian coastline	2011	17.2	10.5793	Zhao, Z. et al. Source and migration of short-chain chlorinated paraffins in the coastal East China Sea using multiproxies of marine organic geochemistry. Environ. Sci. Technol. 47, 5013–5022 (2013).
66	Zhejiang-Fujian coastline	2011	25.9	8.51972	Zhao, Z. et al. Source and migration of short-chain chlorinated paraffins in the coastal East China Sea using multiproxies of marine organic geochemistry. Environ. Sci. Technol. 47, 5013–5022 (2013).
67	Zhejiang-Fujian coastline	2011	20.6	14.0238	Zhao, Z. et al. Source and migration of short-chain chlorinated paraffins in the coastal East China Sea using multiproxies of marine organic geochemistry. Environ. Sci. Technol. 47, 5013–5022 (2013).
68	Zhejiang-Fujian coastline	2011	37.2	17.4796	Zhao, Z. et al. Source and migration of short-chain chlorinated paraffins in the coastal East China Sea using multiproxies of marine organic geochemistry. Environ. Sci. Technol. 47, 5013–5022 (2013).
69	Zhejiang-Fujian coastline	2011	12.7	7.24765	Zhao, Z. et al. Source and migration of short-chain chlorinated paraffins in the coastal East China Sea using multiproxies of marine organic geochemistry. Environ. Sci. Technol. 47, 5013–5022 (2013).
70	Zhejiang-Fujian coastline	2011	9	5.55785	Zhao, Z. et al. Source and migration of short-chain chlorinated paraffins in the coastal East China Sea using multiproxies of marine organic geochemistry. Environ. Sci. Technol. 47, 5013–5022 (2013).
71	Zhejiang-Fujian coastline	2011	25.2	5.95135	Zhao, Z. et al. Source and migration of short-chain chlorinated paraffins in the coastal East China Sea using multiproxies of marine organic geochemistry. Environ. Sci. Technol. 47, 5013–5022 (2013).
72	Zhejiang-Fujian coastline	2011	23.1	7.19698	Zhao, Z. et al. Source and migration of short-chain chlorinated paraffins in the coastal East China Sea using multiproxies of marine organic geochemistry. Environ. Sci. Technol. 47, 5013–5022 (2013).
73	Zhejiang-Fujian coastline	2011	26.7	30.9227	Zhao, Z. et al. Source and migration of short-chain chlorinated paraffins in the coastal East China Sea using multiproxies of marine organic geochemistry. Environ. Sci. Technol. 47, 5013–5022 (2013).
74	Zhejiang-Fujian coastline	2011	15.9	4.80115	Zhao, Z. et al. Source and migration of short-chain chlorinated paraffins in the coastal East China Sea using multiproxies of marine organic geochemistry. Environ. Sci. Technol. 47, 5013–5022 (2013).
75	Zhejiang-Fujian coastline	2011	9.2	3.71888	Zhao, Z. et al. Source and migration of short-chain chlorinated paraffins in the coastal East China Sea using multiproxies of marine organic geochemistry. Environ. Sci. Technol. 47, 5013–5022 (2013).
76	Zhejiang-Fujian coastline	2011	21.6	2.51395	Zhao, Z. et al. Source and migration of short-chain chlorinated paraffins in the coastal East China Sea using multiproxies of marine organic geochemistry. Environ. Sci. Technol. 47, 5013–5022 (2013).
77	Zhejiang-Fujian coastline	2011	29.5	2.61829	Zhao, Z. et al. Source and migration of short-chain chlorinated paraffins in the coastal East China Sea using multiproxies of marine organic geochemistry. Environ. Sci. Technol. 47, 5013–5022 (2013).
78	Zhejiang-Fujian coastline	2011	33	2.01329	Zhao, Z. et al. Source and migration of short-chain chlorinated paraffins in the coastal East China Sea using multiproxies of marine organic geochemistry. Environ. Sci. Technol. 47, 5013–5022 (2013).
79	Zhejiang-Fujian coastline	2011	31.2	33.8217	Zhao, Z. et al. Source and migration of short-chain chlorinated paraffins in the coastal East China Sea using multiproxies of marine organic geochemistry. Environ. Sci. Technol. 47, 5013–5022 (2013).
80	Zhejiang-Fujian coastline	2011	14.6	1.7524	Zhao, Z. et al. Source and migration of short-chain chlorinated paraffins in the coastal East China Sea using multiproxies of marine organic geochemistry. Environ. Sci. Technol. 47, 5013–5022 (2013).
81	Zhejiang-Fujian coastline	2011	31.2	3.2928	Zhao, Z. et al. Source and migration of short-chain chlorinated paraffins in the coastal East China Sea using multiproxies of marine organic geochemistry. Environ. Sci. Technol. 47, 5013–5022 (2013).
82	Zhejiang-Fujian coastline	2011	16.7	1.4248	Zhao, Z. et al. Source and migration of short-chain chlorinated paraffins in the coastal East China Sea using multiproxies of marine organic geochemistry. Environ. Sci. Technol. 47, 5013–5022 (2013).
83	Zhejiang-Fujian coastline	2011	20.3	6.43433	Zhao, Z. et al. Source and migration of short-chain chlorinated paraffins in the coastal East China Sea using multiproxies of marine organic geochemistry. Environ. Sci. Technol. 47, 5013–5022 (2013).
84	Zhejiang-Fujian coastline	2011	24.9	6.02145	Zhao, Z. et al. Source and migration of short-chain chlorinated paraffins in the coastal East China Sea using multiproxies of marine organic geochemistry. Environ. Sci. Technol. 47, 5013–5022 (2013).
85	Zhejiang-Fujian coastline	2011	21.2	2.98655	Zhao, Z. et al. Source and migration of short-chain chlorinated paraffins in the coastal East China Sea using multiproxies of marine organic geochemistry. Environ. Sci. Technol. 47, 5013–5022 (2013).
86	Zhejiang-Fujian coastline	2011	28.6	9.24749	Zhao, Z. et al. Source and migration of short-chain chlorinated paraffins in the coastal East China Sea using multiproxies of marine organic geochemistry. Environ. Sci. Technol. 47, 5013–5022 (2013).
87	Zhejiang-Fujian coastline	2011	35.1	4.38783	Zhao, Z. et al. Source and migration of short-chain chlorinated paraffins in the coastal East China Sea using multiproxies of marine organic geochemistry. Environ. Sci. Technol. 47, 5013–5022 (2013).
88	Zhejiang-Fujian coastline	2011	32.1	3.98465	Zhao, Z. et al. Source and migration of short-chain chlorinated paraffins in the coastal East China Sea using multiproxies of marine organic geochemistry. Environ. Sci. Technol. 47, 5013–5022 (2013).
89	Zhejiang-Fujian coastline	2011	28.4	3.49372	Zhao, Z. et al. Source and migration of short-chain chlorinated paraffins in the coastal East China Sea using multiproxies of marine organic geochemistry. Environ. Sci. Technol. 47, 5013–5022 (2013).
90	Zhejiang-Fujian coastline	2011	10.1	2.43049	Zhao, Z. et al. Source and migration of short-chain chlorinated paraffins in the coastal East China Sea using multiproxies of marine organic geochemistry. Environ. Sci. Technol. 47, 5013–5022 (2013).
91	Zhejiang-Fujian coastline	2011	34.3	21.9414	Zhao, Z. et al. Source and migration of short-chain chlorinated paraffins in the coastal East China Sea using multiproxies of marine organic geochemistry. Environ. Sci. Technol. 47, 5013–5022 (2013).
92	Zhejiang-Fujian coastline	2011	24.7	2.4265	Zhao, Z. et al. Source and migration of short-chain chlorinated paraffins in the coastal East China Sea using multiproxies of marine organic geochemistry. Environ. Sci. Technol. 47, 5013–5022 (2013).
93	Zhejiang-Fujian coastline	2011	23.2	1.50328	Zhao, Z. et al. Source and migration of short-chain chlorinated paraffins in the coastal East China Sea using multiproxies of marine organic geochemistry. Environ. Sci. Technol. 47, 5013–5022 (2013).
94	Bohai Sea	2018	19	3.30832	Wang, Y. et al. Temporal trends of short- and medium-chain chlorinated paraffins in mollusks from the Chinese Bohai Sea during 2011–2018. ACS EST Water 1, 765–773 (2021).
95	Bohai Sea	2018	46.8	21.7568	Wang, Y. et al. Temporal trends of short- and medium-chain chlorinated paraffins in mollusks from the Chinese Bohai Sea during 2011–2018. ACS EST Water 1, 765–773 (2021).
96	Bohai Sea	2018	65.2	4.30448	Wang, Y. et al. Temporal trends of short- and medium-chain chlorinated paraffins in mollusks from the Chinese Bohai Sea during 2011–2018. ACS EST Water 1, 765–773 (2021).
97	Bohai Sea	2018	89.4	9.4545	Wang, Y. et al. Temporal trends of short- and medium-chain chlorinated paraffins in mollusks from the Chinese Bohai Sea during 2011–2018. ACS EST Water 1, 765–773 (2021).
98	Bohai Sea	2018	67.8	4.44445	Wang, Y. et al. Temporal trends of short- and medium-chain chlorinated paraffins in mollusks from the Chinese Bohai Sea during 2011–2018. ACS EST Water 1, 765–773 (2021).
99	Bohai Sea	2018	134.1	69.1303	Wang, Y. et al. Temporal trends of short- and medium-chain chlorinated paraffins in mollusks from the Chinese Bohai Sea during 2011–2018. ACS EST Water 1, 765–773 (2021).
100	Bohai Sea	2018	59.2	11.2494	Wang, Y. et al. Temporal trends of short- and medium-chain chlorinated paraffins in mollusks from the Chinese Bohai Sea during 2011–2018. ACS EST Water 1, 765–773 (2021).
101	Bohai Sea	2018	53	20.7928	Wang, Y. et al. Temporal trends of short- and medium-chain chlorinated paraffins in mollusks from the Chinese Bohai Sea during 2011–2018. ACS EST Water 1, 765–773 (2021).
102	Bohai Sea	2018	125	43.3064	Wang, Y. et al. Temporal trends of short- and medium-chain chlorinated paraffins in mollusks from the Chinese Bohai Sea during 2011–2018. ACS EST Water 1, 765–773 (2021).
103	Bohai Sea	2018	87.9	18.1572	Wang, Y. et al. Temporal trends of short- and medium-chain chlorinated paraffins in mollusks from the Chinese Bohai Sea during 2011–2018. ACS EST Water 1, 765–773 (2021).
104	Bohai Sea	2018	61.7	12.9315	Wang, Y. et al. Temporal trends of short- and medium-chain chlorinated paraffins in mollusks from the Chinese Bohai Sea during 2011–2018. ACS EST Water 1, 765–773 (2021).
105	Eastern China Marginal Seas	2013	17.2	23.6044	Hao, Z. et al. Spatial distribution, deposition flux, and environmental impact of typical persistent organic pollutants in surficial sediments in the Eastern China Marginal Seas (ECMSs). Journal of Hazardous Materials 407, 124343 (2020).
106	Eastern China Marginal Seas	2013	20.2	18.2282	Hao, Z. et al. Spatial distribution, deposition flux, and environmental impact of typical persistent organic pollutants in surficial sediments in the Eastern China Marginal Seas (ECMSs). Journal of Hazardous Materials 407, 124343 (2020).
107	Eastern China Marginal Seas	2013	22	15.3381	Hao, Z. et al. Spatial distribution, deposition flux, and environmental impact of typical persistent organic pollutants in surficial sediments in the Eastern China Marginal Seas (ECMSs). Journal of Hazardous Materials 407, 124343 (2020).
108	Eastern China Marginal Seas	2013	27	13.9238	Hao, Z. et al. Spatial distribution, deposition flux, and environmental impact of typical persistent organic pollutants in surficial sediments in the Eastern China Marginal Seas (ECMSs). Journal of Hazardous Materials 407, 124343 (2020).
109	Eastern China Marginal Seas	2013	30.4	12.8989	Hao, Z. et al. Spatial distribution, deposition flux, and environmental impact of typical persistent organic pollutants in surficial sediments in the Eastern China Marginal Seas (ECMSs). Journal of Hazardous Materials 407, 124343 (2020).
110	Eastern China Marginal Seas	2013	38.5	12.1507	Hao, Z. et al. Spatial distribution, deposition flux, and environmental impact of typical persistent organic pollutants in surficial sediments in the Eastern China Marginal Seas (ECMSs). Journal of Hazardous Materials 407, 124343 (2020).
111	Eastern China Marginal Seas	2013	64.8	11.4162	Hao, Z. et al. Spatial distribution, deposition flux, and environmental impact of typical persistent organic pollutants in surficial sediments in the Eastern China Marginal Seas (ECMSs). Journal of Hazardous Materials 407, 124343 (2020).
112	Eastern China Marginal Seas	2013	56.3	10.6201	Hao, Z. et al. Spatial distribution, deposition flux, and environmental impact of typical persistent organic pollutants in surficial sediments in the Eastern China Marginal Seas (ECMSs). Journal of Hazardous Materials 407, 124343 (2020).
113	Eastern China Marginal Seas	2013	13.6	35.3106	Hao, Z. et al. Spatial distribution, deposition flux, and environmental impact of typical persistent organic pollutants in surficial sediments in the Eastern China Marginal Seas (ECMSs). Journal of Hazardous Materials 407, 124343 (2020).
114	Eastern China Marginal Seas	2013	12.7	23.4375	Hao, Z. et al. Spatial distribution, deposition flux, and environmental impact of typical persistent organic pollutants in surficial sediments in the Eastern China Marginal Seas (ECMSs). Journal of Hazardous Materials 407, 124343 (2020).
115	Eastern China Marginal Seas	2013	9	17.966	Hao, Z. et al. Spatial distribution, deposition flux, and environmental impact of typical persistent organic pollutants in surficial sediments in the Eastern China Marginal Seas (ECMSs). Journal of Hazardous Materials 407, 124343 (2020).
116	Eastern China Marginal Seas	2013	8.5	14.7274	Hao, Z. et al. Spatial distribution, deposition flux, and environmental impact of typical persistent organic pollutants in surficial sediments in the Eastern China Marginal Seas (ECMSs). Journal of Hazardous Materials 407, 124343 (2020).
117	Eastern China Marginal Seas	2013	8	12.5662	Hao, Z. et al. Spatial distribution, deposition flux, and environmental impact of typical persistent organic pollutants in surficial sediments in the Eastern China Marginal Seas (ECMSs). Journal of Hazardous Materials 407, 124343 (2020).
118	Eastern China Marginal Seas	2013	28.8	11.3623	Hao, Z. et al. Spatial distribution, deposition flux, and environmental impact of typical persistent organic pollutants in surficial sediments in the Eastern China Marginal Seas (ECMSs). Journal of Hazardous Materials 407, 124343 (2020).
119	Eastern China Marginal Seas	2013	60.3	10.4512	Hao, Z. et al. Spatial distribution, deposition flux, and environmental impact of typical persistent organic pollutants in surficial sediments in the Eastern China Marginal Seas (ECMSs). Journal of Hazardous Materials 407, 124343 (2020).
120	Eastern China Marginal Seas	2013	35.6	9.71497	Hao, Z. et al. Spatial distribution, deposition flux, and environmental impact of typical persistent organic pollutants in surficial sediments in the Eastern China Marginal Seas (ECMSs). Journal of Hazardous Materials 407, 124343 (2020).
121	Eastern China Marginal Seas	2013	21.9	19.0636	Hao, Z. et al. Spatial distribution, deposition flux, and environmental impact of typical persistent organic pollutants in surficial sediments in the Eastern China Marginal Seas (ECMSs). Journal of Hazardous Materials 407, 124343 (2020).
122	Eastern China Marginal Seas	2013	21.2	10.8954	Hao, Z. et al. Spatial distribution, deposition flux, and environmental impact of typical persistent organic pollutants in surficial sediments in the Eastern China Marginal Seas (ECMSs). Journal of Hazardous Materials 407, 124343 (2020).
123	Eastern China Marginal Seas	2013	21.6	8.50822	Hao, Z. et al. Spatial distribution, deposition flux, and environmental impact of typical persistent organic pollutants in surficial sediments in the Eastern China Marginal Seas (ECMSs). Journal of Hazardous Materials 407, 124343 (2020).
124	Eastern China Marginal Seas	2013	21.4	8.1526	Hao, Z. et al. Spatial distribution, deposition flux, and environmental impact of typical persistent organic pollutants in surficial sediments in the Eastern China Marginal Seas (ECMSs). Journal of Hazardous Materials 407, 124343 (2020).
125	Eastern China Marginal Seas	2013	18.4	7.2909	Hao, Z. et al. Spatial distribution, deposition flux, and environmental impact of typical persistent organic pollutants in surficial sediments in the Eastern China Marginal Seas (ECMSs). Journal of Hazardous Materials 407, 124343 (2020).
126	Eastern China Marginal Seas	2013	16.7	7.22818	Hao, Z. et al. Spatial distribution, deposition flux, and environmental impact of typical persistent organic pollutants in surficial sediments in the Eastern China Marginal Seas (ECMSs). Journal of Hazardous Materials 407, 124343 (2020).
127	Eastern China Marginal Seas	2013	17.2	7.0347	Hao, Z. et al. Spatial distribution, deposition flux, and environmental impact of typical persistent organic pollutants in surficial sediments in the Eastern China Marginal Seas (ECMSs). Journal of Hazardous Materials 407, 124343 (2020).
128	Eastern China Marginal Seas	2013	15.9	7.01966	Hao, Z. et al. Spatial distribution, deposition flux, and environmental impact of typical persistent organic pollutants in surficial sediments in the Eastern China Marginal Seas (ECMSs). Journal of Hazardous Materials 407, 124343 (2020).
129	Eastern China Marginal Seas	2013	39.1	5.79864	Hao, Z. et al. Spatial distribution, deposition flux, and environmental impact of typical persistent organic pollutants in surficial sediments in the Eastern China Marginal Seas (ECMSs). Journal of Hazardous Materials 407, 124343 (2020).
130	Eastern China Marginal Seas	2013	32.1	5.46986	Hao, Z. et al. Spatial distribution, deposition flux, and environmental impact of typical persistent organic pollutants in surficial sediments in the Eastern China Marginal Seas (ECMSs). Journal of Hazardous Materials 407, 124343 (2020).
131	Eastern China Marginal Seas	2013	28.4	4.75149	Hao, Z. et al. Spatial distribution, deposition flux, and environmental impact of typical persistent organic pollutants in surficial sediments in the Eastern China Marginal Seas (ECMSs). Journal of Hazardous Materials 407, 124343 (2020).
132	Eastern China Marginal Seas	2013	14.6	4.31512	Hao, Z. et al. Spatial distribution, deposition flux, and environmental impact of typical persistent organic pollutants in surficial sediments in the Eastern China Marginal Seas (ECMSs). Journal of Hazardous Materials 407, 124343 (2020).
133	Eastern China Marginal Seas	2013	10.1	3.25971	Hao, Z. et al. Spatial distribution, deposition flux, and environmental impact of typical persistent organic pollutants in surficial sediments in the Eastern China Marginal Seas (ECMSs). Journal of Hazardous Materials 407, 124343 (2020).
134	Eastern China Marginal Seas	2013	8.9	3.22889	Hao, Z. et al. Spatial distribution, deposition flux, and environmental impact of typical persistent organic pollutants in surficial sediments in the Eastern China Marginal Seas (ECMSs). Journal of Hazardous Materials 407, 124343 (2020).
135	Eastern China Marginal Seas	2013	8.2	2.87821	Hao, Z. et al. Spatial distribution, deposition flux, and environmental impact of typical persistent organic pollutants in surficial sediments in the Eastern China Marginal Seas (ECMSs). Journal of Hazardous Materials 407, 124343 (2020).
136	Eastern China Marginal Seas	2013	5.8	2.53215	Hao, Z. et al. Spatial distribution, deposition flux, and environmental impact of typical persistent organic pollutants in surficial sediments in the Eastern China Marginal Seas (ECMSs). Journal of Hazardous Materials 407, 124343 (2020).
137	Eastern China Marginal Seas	2013	28	6.30322	Hao, Z. et al. Spatial distribution, deposition flux, and environmental impact of typical persistent organic pollutants in surficial sediments in the Eastern China Marginal Seas (ECMSs). Journal of Hazardous Materials 407, 124343 (2020).
138	Eastern China Marginal Seas	2013	24.7	2.88729	Hao, Z. et al. Spatial distribution, deposition flux, and environmental impact of typical persistent organic pollutants in surficial sediments in the Eastern China Marginal Seas (ECMSs). Journal of Hazardous Materials 407, 124343 (2020).
139	Eastern China Marginal Seas	2013	23.2	2.0165	Hao, Z. et al. Spatial distribution, deposition flux, and environmental impact of typical persistent organic pollutants in surficial sediments in the Eastern China Marginal Seas (ECMSs). Journal of Hazardous Materials 407, 124343 (2020).
140	Eastern China Marginal Seas	2013	23.6	2.22182	Hao, Z. et al. Spatial distribution, deposition flux, and environmental impact of typical persistent organic pollutants in surficial sediments in the Eastern China Marginal Seas (ECMSs). Journal of Hazardous Materials 407, 124343 (2020).
141	Eastern China Marginal Seas	2013	30.2	8.98032	Hao, Z. et al. Spatial distribution, deposition flux, and environmental impact of typical persistent organic pollutants in surficial sediments in the Eastern China Marginal Seas (ECMSs). Journal of Hazardous Materials 407, 124343 (2020).
142	Eastern China Marginal Seas	2013	24.6	3.23283	Hao, Z. et al. Spatial distribution, deposition flux, and environmental impact of typical persistent organic pollutants in surficial sediments in the Eastern China Marginal Seas (ECMSs). Journal of Hazardous Materials 407, 124343 (2020).
143	Eastern China Marginal Seas	2013	14.6	2.0795	Hao, Z. et al. Spatial distribution, deposition flux, and environmental impact of typical persistent organic pollutants in surficial sediments in the Eastern China Marginal Seas (ECMSs). Journal of Hazardous Materials 407, 124343 (2020).
144	Eastern China Marginal Seas	2013	46.1	3.15517	Hao, Z. et al. Spatial distribution, deposition flux, and environmental impact of typical persistent organic pollutants in surficial sediments in the Eastern China Marginal Seas (ECMSs). Journal of Hazardous Materials 407, 124343 (2020).
145	Eastern China Marginal Seas	2013	36.8	1.96951	Hao, Z. et al. Spatial distribution, deposition flux, and environmental impact of typical persistent organic pollutants in surficial sediments in the Eastern China Marginal Seas (ECMSs). Journal of Hazardous Materials 407, 124343 (2020).
146	Eastern China Marginal Seas	2013	30.1	1.76039	Hao, Z. et al. Spatial distribution, deposition flux, and environmental impact of typical persistent organic pollutants in surficial sediments in the Eastern China Marginal Seas (ECMSs). Journal of Hazardous Materials 407, 124343 (2020).
147	Eastern China Marginal Seas	2013	33.1	2.03216	Hao, Z. et al. Spatial distribution, deposition flux, and environmental impact of typical persistent organic pollutants in surficial sediments in the Eastern China Marginal Seas (ECMSs). Journal of Hazardous Materials 407, 124343 (2020).
148	Eastern China Marginal Seas	2013	18.3	1.70478	Hao, Z. et al. Spatial distribution, deposition flux, and environmental impact of typical persistent organic pollutants in surficial sediments in the Eastern China Marginal Seas (ECMSs). Journal of Hazardous Materials 407, 124343 (2020).
149	Eastern China Marginal Seas	2013	15	1.68151	Hao, Z. et al. Spatial distribution, deposition flux, and environmental impact of typical persistent organic pollutants in surficial sediments in the Eastern China Marginal Seas (ECMSs). Journal of Hazardous Materials 407, 124343 (2020).
150	Eastern China Marginal Seas	2013	36.4	10.178	Hao, Z. et al. Spatial distribution, deposition flux, and environmental impact of typical persistent organic pollutants in surficial sediments in the Eastern China Marginal Seas (ECMSs). Journal of Hazardous Materials 407, 124343 (2020).
151	Eastern China Marginal Seas	2013	73.1	12.4461	Hao, Z. et al. Spatial distribution, deposition flux, and environmental impact of typical persistent organic pollutants in surficial sediments in the Eastern China Marginal Seas (ECMSs). Journal of Hazardous Materials 407, 124343 (2020).
152	Eastern China Marginal Seas	2013	47.3	15.8641	Hao, Z. et al. Spatial distribution, deposition flux, and environmental impact of typical persistent organic pollutants in surficial sediments in the Eastern China Marginal Seas (ECMSs). Journal of Hazardous Materials 407, 124343 (2020).
153	Eastern China Marginal Seas	2013	85.2	31.6146	Hao, Z. et al. Spatial distribution, deposition flux, and environmental impact of typical persistent organic pollutants in surficial sediments in the Eastern China Marginal Seas (ECMSs). Journal of Hazardous Materials 407, 124343 (2020).
154	Eastern China Marginal Seas	2013	56.3	35.8049	Hao, Z. et al. Spatial distribution, deposition flux, and environmental impact of typical persistent organic pollutants in surficial sediments in the Eastern China Marginal Seas (ECMSs). Journal of Hazardous Materials 407, 124343 (2020).
155	Eastern China Marginal Seas	2013	23.4	20.2075	Hao, Z. et al. Spatial distribution, deposition flux, and environmental impact of typical persistent organic pollutants in surficial sediments in the Eastern China Marginal Seas (ECMSs). Journal of Hazardous Materials 407, 124343 (2020).
156	Eastern China Marginal Seas	2013	20.2	14.4496	Hao, Z. et al. Spatial distribution, deposition flux, and environmental impact of typical persistent organic pollutants in surficial sediments in the Eastern China Marginal Seas (ECMSs). Journal of Hazardous Materials 407, 124343 (2020).
157	Eastern China Marginal Seas	2013	25.3	12.3275	Hao, Z. et al. Spatial distribution, deposition flux, and environmental impact of typical persistent organic pollutants in surficial sediments in the Eastern China Marginal Seas (ECMSs). Journal of Hazardous Materials 407, 124343 (2020).
158	Eastern China Marginal Seas	2013	24.5	10.856	Hao, Z. et al. Spatial distribution, deposition flux, and environmental impact of typical persistent organic pollutants in surficial sediments in the Eastern China Marginal Seas (ECMSs). Journal of Hazardous Materials 407, 124343 (2020).
159	Eastern China Marginal Seas	2013	23.6	9.63911	Hao, Z. et al. Spatial distribution, deposition flux, and environmental impact of typical persistent organic pollutants in surficial sediments in the Eastern China Marginal Seas (ECMSs). Journal of Hazardous Materials 407, 124343 (2020).
160	Eastern China Marginal Seas	2013	35.1	15.2425	Hao, Z. et al. Spatial distribution, deposition flux, and environmental impact of typical persistent organic pollutants in surficial sediments in the Eastern China Marginal Seas (ECMSs). Journal of Hazardous Materials 407, 124343 (2020).
161	Eastern China Marginal Seas	2013	29	10.2273	Hao, Z. et al. Spatial distribution, deposition flux, and environmental impact of typical persistent organic pollutants in surficial sediments in the Eastern China Marginal Seas (ECMSs). Journal of Hazardous Materials 407, 124343 (2020).
162	Eastern China Marginal Seas	2013	25.6	6.70474	Hao, Z. et al. Spatial distribution, deposition flux, and environmental impact of typical persistent organic pollutants in surficial sediments in the Eastern China Marginal Seas (ECMSs). Journal of Hazardous Materials 407, 124343 (2020).
163	Eastern China Marginal Seas	2013	20	5.65396	Hao, Z. et al. Spatial distribution, deposition flux, and environmental impact of typical persistent organic pollutants in surficial sediments in the Eastern China Marginal Seas (ECMSs). Journal of Hazardous Materials 407, 124343 (2020).
164	Eastern China Marginal Seas	2013	22.6	7.83915	Hao, Z. et al. Spatial distribution, deposition flux, and environmental impact of typical persistent organic pollutants in surficial sediments in the Eastern China Marginal Seas (ECMSs). Journal of Hazardous Materials 407, 124343 (2020).
165	Eastern China Marginal Seas	2013	25.1	5.24363	Hao, Z. et al. Spatial distribution, deposition flux, and environmental impact of typical persistent organic pollutants in surficial sediments in the Eastern China Marginal Seas (ECMSs). Journal of Hazardous Materials 407, 124343 (2020).
166	Eastern China Marginal Seas	2013	27.1	3.94287	Hao, Z. et al. Spatial distribution, deposition flux, and environmental impact of typical persistent organic pollutants in surficial sediments in the Eastern China Marginal Seas (ECMSs). Journal of Hazardous Materials 407, 124343 (2020).
167	Eastern China Marginal Seas	2013	30.4	3.25128	Hao, Z. et al. Spatial distribution, deposition flux, and environmental impact of typical persistent organic pollutants in surficial sediments in the Eastern China Marginal Seas (ECMSs). Journal of Hazardous Materials 407, 124343 (2020).
168	Eastern China Marginal Seas	2013	30.9	3.07803	Hao, Z. et al. Spatial distribution, deposition flux, and environmental impact of typical persistent organic pollutants in surficial sediments in the Eastern China Marginal Seas (ECMSs). Journal of Hazardous Materials 407, 124343 (2020).
169	Eastern China Marginal Seas	2013	31.3	3.54961	Hao, Z. et al. Spatial distribution, deposition flux, and environmental impact of typical persistent organic pollutants in surficial sediments in the Eastern China Marginal Seas (ECMSs). Journal of Hazardous Materials 407, 124343 (2020).
170	Eastern China Marginal Seas	2013	30.5	3.07025	Hao, Z. et al. Spatial distribution, deposition flux, and environmental impact of typical persistent organic pollutants in surficial sediments in the Eastern China Marginal Seas (ECMSs). Journal of Hazardous Materials 407, 124343 (2020).
171	Eastern China Marginal Seas	2013	32.1	3.78578	Hao, Z. et al. Spatial distribution, deposition flux, and environmental impact of typical persistent organic pollutants in surficial sediments in the Eastern China Marginal Seas (ECMSs). Journal of Hazardous Materials 407, 124343 (2020).
172	Eastern China Marginal Seas	2013	58.3	4.01647	Hao, Z. et al. Spatial distribution, deposition flux, and environmental impact of typical persistent organic pollutants in surficial sediments in the Eastern China Marginal Seas (ECMSs). Journal of Hazardous Materials 407, 124343 (2020).
173	Eastern China Marginal Seas	2013	51.5	4.47378	Hao, Z. et al. Spatial distribution, deposition flux, and environmental impact of typical persistent organic pollutants in surficial sediments in the Eastern China Marginal Seas (ECMSs). Journal of Hazardous Materials 407, 124343 (2020).
174	Eastern China Marginal Seas	2013	30	5.86126	Hao, Z. et al. Spatial distribution, deposition flux, and environmental impact of typical persistent organic pollutants in surficial sediments in the Eastern China Marginal Seas (ECMSs). Journal of Hazardous Materials 407, 124343 (2020).
175	Eastern China Marginal Seas	2013	68.7	10.1404	Hao, Z. et al. Spatial distribution, deposition flux, and environmental impact of typical persistent organic pollutants in surficial sediments in the Eastern China Marginal Seas (ECMSs). Journal of Hazardous Materials 407, 124343 (2020).
176	Eastern China Marginal Seas	2013	63.5	57.1929	Hao, Z. et al. Spatial distribution, deposition flux, and environmental impact of typical persistent organic pollutants in surficial sediments in the Eastern China Marginal Seas (ECMSs). Journal of Hazardous Materials 407, 124343 (2020).
177	Eastern China Marginal Seas	2013	24.1	42.205	Hao, Z. et al. Spatial distribution, deposition flux, and environmental impact of typical persistent organic pollutants in surficial sediments in the Eastern China Marginal Seas (ECMSs). Journal of Hazardous Materials 407, 124343 (2020).
178	Eastern China Marginal Seas	2013	33.9	13.8099	Hao, Z. et al. Spatial distribution, deposition flux, and environmental impact of typical persistent organic pollutants in surficial sediments in the Eastern China Marginal Seas (ECMSs). Journal of Hazardous Materials 407, 124343 (2020).
179	Eastern China Marginal Seas	2013	35.6	7.32332	Hao, Z. et al. Spatial distribution, deposition flux, and environmental impact of typical persistent organic pollutants in surficial sediments in the Eastern China Marginal Seas (ECMSs). Journal of Hazardous Materials 407, 124343 (2020).
180	Eastern China Marginal Seas	2013	39	5.39022	Hao, Z. et al. Spatial distribution, deposition flux, and environmental impact of typical persistent organic pollutants in surficial sediments in the Eastern China Marginal Seas (ECMSs). Journal of Hazardous Materials 407, 124343 (2020).
181	Eastern China Marginal Seas	2013	77.9	5.89205	Hao, Z. et al. Spatial distribution, deposition flux, and environmental impact of typical persistent organic pollutants in surficial sediments in the Eastern China Marginal Seas (ECMSs). Journal of Hazardous Materials 407, 124343 (2020).
182	Eastern China Marginal Seas	2013	65.3	8.88952	Hao, Z. et al. Spatial distribution, deposition flux, and environmental impact of typical persistent organic pollutants in surficial sediments in the Eastern China Marginal Seas (ECMSs). Journal of Hazardous Materials 407, 124343 (2020).
183	Eastern China Marginal Seas	2013	35.8	6.78067	Hao, Z. et al. Spatial distribution, deposition flux, and environmental impact of typical persistent organic pollutants in surficial sediments in the Eastern China Marginal Seas (ECMSs). Journal of Hazardous Materials 407, 124343 (2020).
184	Eastern China Marginal Seas	2013	33	44.2278	Hao, Z. et al. Spatial distribution, deposition flux, and environmental impact of typical persistent organic pollutants in surficial sediments in the Eastern China Marginal Seas (ECMSs). Journal of Hazardous Materials 407, 124343 (2020).
185	Eastern China Marginal Seas	2013	31.7	42.0039	Hao, Z. et al. Spatial distribution, deposition flux, and environmental impact of typical persistent organic pollutants in surficial sediments in the Eastern China Marginal Seas (ECMSs). Journal of Hazardous Materials 407, 124343 (2020).
186	Eastern China Marginal Seas	2013	33.6	11.1066	Hao, Z. et al. Spatial distribution, deposition flux, and environmental impact of typical persistent organic pollutants in surficial sediments in the Eastern China Marginal Seas (ECMSs). Journal of Hazardous Materials 407, 124343 (2020).
187	Eastern China Marginal Seas	2013	48.1	9.77785	Hao, Z. et al. Spatial distribution, deposition flux, and environmental impact of typical persistent organic pollutants in surficial sediments in the Eastern China Marginal Seas (ECMSs). Journal of Hazardous Materials 407, 124343 (2020).
188	Eastern China Marginal Seas	2013	42.4	9.77494	Hao, Z. et al. Spatial distribution, deposition flux, and environmental impact of typical persistent organic pollutants in surficial sediments in the Eastern China Marginal Seas (ECMSs). Journal of Hazardous Materials 407, 124343 (2020).
189	Eastern China Marginal Seas	2013	32.3	71.0931	Hao, Z. et al. Spatial distribution, deposition flux, and environmental impact of typical persistent organic pollutants in surficial sediments in the Eastern China Marginal Seas (ECMSs). Journal of Hazardous Materials 407, 124343 (2020).
190	Eastern China Marginal Seas	2013	26.1	18.5991	Hao, Z. et al. Spatial distribution, deposition flux, and environmental impact of typical persistent organic pollutants in surficial sediments in the Eastern China Marginal Seas (ECMSs). Journal of Hazardous Materials 407, 124343 (2020).
191	Eastern China Marginal Seas	2013	34.4	12.4636	Hao, Z. et al. Spatial distribution, deposition flux, and environmental impact of typical persistent organic pollutants in surficial sediments in the Eastern China Marginal Seas (ECMSs). Journal of Hazardous Materials 407, 124343 (2020).
192	Eastern China Marginal Seas	2013	29.6	9.84059	Hao, Z. et al. Spatial distribution, deposition flux, and environmental impact of typical persistent organic pollutants in surficial sediments in the Eastern China Marginal Seas (ECMSs). Journal of Hazardous Materials 407, 124343 (2020).
193	Eastern China Marginal Seas	2013	25	8.76396	Hao, Z. et al. Spatial distribution, deposition flux, and environmental impact of typical persistent organic pollutants in surficial sediments in the Eastern China Marginal Seas (ECMSs). Journal of Hazardous Materials 407, 124343 (2020).
194	Eastern China Marginal Seas	2013	24.4	8.11678	Hao, Z. et al. Spatial distribution, deposition flux, and environmental impact of typical persistent organic pollutants in surficial sediments in the Eastern China Marginal Seas (ECMSs). Journal of Hazardous Materials 407, 124343 (2020).
195	Eastern China Marginal Seas	2013	37.1	8.13742	Hao, Z. et al. Spatial distribution, deposition flux, and environmental impact of typical persistent organic pollutants in surficial sediments in the Eastern China Marginal Seas (ECMSs). Journal of Hazardous Materials 407, 124343 (2020).
196	Eastern China Marginal Seas	2013	28.7	8.52371	Hao, Z. et al. Spatial distribution, deposition flux, and environmental impact of typical persistent organic pollutants in surficial sediments in the Eastern China Marginal Seas (ECMSs). Journal of Hazardous Materials 407, 124343 (2020).
197	Eastern China Marginal Seas	2013	33.4	7.95382	Hao, Z. et al. Spatial distribution, deposition flux, and environmental impact of typical persistent organic pollutants in surficial sediments in the Eastern China Marginal Seas (ECMSs). Journal of Hazardous Materials 407, 124343 (2020).
198	Eastern China Marginal Seas	2013	24.3	7.24558	Hao, Z. et al. Spatial distribution, deposition flux, and environmental impact of typical persistent organic pollutants in surficial sediments in the Eastern China Marginal Seas (ECMSs). Journal of Hazardous Materials 407, 124343 (2020).
199	Eastern China Marginal Seas	2013	51	7.28134	Hao, Z. et al. Spatial distribution, deposition flux, and environmental impact of typical persistent organic pollutants in surficial sediments in the Eastern China Marginal Seas (ECMSs). Journal of Hazardous Materials 407, 124343 (2020).
200	Eastern China Marginal Seas	2013	41.6	8.073	Hao, Z. et al. Spatial distribution, deposition flux, and environmental impact of typical persistent organic pollutants in surficial sediments in the Eastern China Marginal Seas (ECMSs). Journal of Hazardous Materials 407, 124343 (2020).
201	Eastern China Marginal Seas	2013	54.5	8.40758	Hao, Z. et al. Spatial distribution, deposition flux, and environmental impact of typical persistent organic pollutants in surficial sediments in the Eastern China Marginal Seas (ECMSs). Journal of Hazardous Materials 407, 124343 (2020).
202	Eastern China Marginal Seas	2013	68.8	12.3972	Hao, Z. et al. Spatial distribution, deposition flux, and environmental impact of typical persistent organic pollutants in surficial sediments in the Eastern China Marginal Seas (ECMSs). Journal of Hazardous Materials 407, 124343 (2020).
203	Eastern China Marginal Seas	2013	84.3	14.1943	Hao, Z. et al. Spatial distribution, deposition flux, and environmental impact of typical persistent organic pollutants in surficial sediments in the Eastern China Marginal Seas (ECMSs). Journal of Hazardous Materials 407, 124343 (2020).
204	Eastern China Marginal Seas	2013	63.9	22.5831	Hao, Z. et al. Spatial distribution, deposition flux, and environmental impact of typical persistent organic pollutants in surficial sediments in the Eastern China Marginal Seas (ECMSs). Journal of Hazardous Materials 407, 124343 (2020).
205	Eastern China Marginal Seas	2013	73.2	19.4824	Hao, Z. et al. Spatial distribution, deposition flux, and environmental impact of typical persistent organic pollutants in surficial sediments in the Eastern China Marginal Seas (ECMSs). Journal of Hazardous Materials 407, 124343 (2020).
206	Eastern China Marginal Seas	2013	27.6	15.2956	Hao, Z. et al. Spatial distribution, deposition flux, and environmental impact of typical persistent organic pollutants in surficial sediments in the Eastern China Marginal Seas (ECMSs). Journal of Hazardous Materials 407, 124343 (2020).
207	Eastern China Marginal Seas	2013	62.7	12.1401	Hao, Z. et al. Spatial distribution, deposition flux, and environmental impact of typical persistent organic pollutants in surficial sediments in the Eastern China Marginal Seas (ECMSs). Journal of Hazardous Materials 407, 124343 (2020).
208	Eastern China Marginal Seas	2013	33.6	9.25659	Hao, Z. et al. Spatial distribution, deposition flux, and environmental impact of typical persistent organic pollutants in surficial sediments in the Eastern China Marginal Seas (ECMSs). Journal of Hazardous Materials 407, 124343 (2020).
209	Eastern China Marginal Seas	2013	29.7	7.29116	Hao, Z. et al. Spatial distribution, deposition flux, and environmental impact of typical persistent organic pollutants in surficial sediments in the Eastern China Marginal Seas (ECMSs). Journal of Hazardous Materials 407, 124343 (2020).
210	Eastern China Marginal Seas	2013	28.3	6.52859	Hao, Z. et al. Spatial distribution, deposition flux, and environmental impact of typical persistent organic pollutants in surficial sediments in the Eastern China Marginal Seas (ECMSs). Journal of Hazardous Materials 407, 124343 (2020).
211	Eastern China Marginal Seas	2013	37	5.62218	Hao, Z. et al. Spatial distribution, deposition flux, and environmental impact of typical persistent organic pollutants in surficial sediments in the Eastern China Marginal Seas (ECMSs). Journal of Hazardous Materials 407, 124343 (2020).
212	Eastern China Marginal Seas	2013	43.2	4.86199	Hao, Z. et al. Spatial distribution, deposition flux, and environmental impact of typical persistent organic pollutants in surficial sediments in the Eastern China Marginal Seas (ECMSs). Journal of Hazardous Materials 407, 124343 (2020).
213	Eastern China Marginal Seas	2013	33.4	4.71138	Hao, Z. et al. Spatial distribution, deposition flux, and environmental impact of typical persistent organic pollutants in surficial sediments in the Eastern China Marginal Seas (ECMSs). Journal of Hazardous Materials 407, 124343 (2020).
214	Eastern China Marginal Seas	2013	37.4	4.15665	Hao, Z. et al. Spatial distribution, deposition flux, and environmental impact of typical persistent organic pollutants in surficial sediments in the Eastern China Marginal Seas (ECMSs). Journal of Hazardous Materials 407, 124343 (2020).
215	Eastern China Marginal Seas	2013	63.7	3.8125	Hao, Z. et al. Spatial distribution, deposition flux, and environmental impact of typical persistent organic pollutants in surficial sediments in the Eastern China Marginal Seas (ECMSs). Journal of Hazardous Materials 407, 124343 (2020).
216	Eastern China Marginal Seas	2013	70.1	3.35399	Hao, Z. et al. Spatial distribution, deposition flux, and environmental impact of typical persistent organic pollutants in surficial sediments in the Eastern China Marginal Seas (ECMSs). Journal of Hazardous Materials 407, 124343 (2020).
217	Eastern China Marginal Seas	2013	77.2	3.43266	Hao, Z. et al. Spatial distribution, deposition flux, and environmental impact of typical persistent organic pollutants in surficial sediments in the Eastern China Marginal Seas (ECMSs). Journal of Hazardous Materials 407, 124343 (2020).
218	Eastern China Marginal Seas	2013	51.2	3.4987	Hao, Z. et al. Spatial distribution, deposition flux, and environmental impact of typical persistent organic pollutants in surficial sediments in the Eastern China Marginal Seas (ECMSs). Journal of Hazardous Materials 407, 124343 (2020).
219	Eastern China Marginal Seas	2013	36.9	3.71345	Hao, Z. et al. Spatial distribution, deposition flux, and environmental impact of typical persistent organic pollutants in surficial sediments in the Eastern China Marginal Seas (ECMSs). Journal of Hazardous Materials 407, 124343 (2020).
220	Eastern China Marginal Seas	2013	31	3.88035	Hao, Z. et al. Spatial distribution, deposition flux, and environmental impact of typical persistent organic pollutants in surficial sediments in the Eastern China Marginal Seas (ECMSs). Journal of Hazardous Materials 407, 124343 (2020).
221	Eastern China Marginal Seas	2013	36.9	4.05969	Hao, Z. et al. Spatial distribution, deposition flux, and environmental impact of typical persistent organic pollutants in surficial sediments in the Eastern China Marginal Seas (ECMSs). Journal of Hazardous Materials 407, 124343 (2020).
222	Eastern China Marginal Seas	2013	39	4.71137	Hao, Z. et al. Spatial distribution, deposition flux, and environmental impact of typical persistent organic pollutants in surficial sediments in the Eastern China Marginal Seas (ECMSs). Journal of Hazardous Materials 407, 124343 (2020).
223	Eastern China Marginal Seas	2013	21	5.36617	Hao, Z. et al. Spatial distribution, deposition flux, and environmental impact of typical persistent organic pollutants in surficial sediments in the Eastern China Marginal Seas (ECMSs). Journal of Hazardous Materials 407, 124343 (2020).
224	Eastern China Marginal Seas	2013	23.6	6.80007	Hao, Z. et al. Spatial distribution, deposition flux, and environmental impact of typical persistent organic pollutants in surficial sediments in the Eastern China Marginal Seas (ECMSs). Journal of Hazardous Materials 407, 124343 (2020).
225	Eastern China Marginal Seas	2013	27.7	12.4422	Hao, Z. et al. Spatial distribution, deposition flux, and environmental impact of typical persistent organic pollutants in surficial sediments in the Eastern China Marginal Seas (ECMSs). Journal of Hazardous Materials 407, 124343 (2020).
226	Eastern China Marginal Seas	2013	24.8	4.07376	Hao, Z. et al. Spatial distribution, deposition flux, and environmental impact of typical persistent organic pollutants in surficial sediments in the Eastern China Marginal Seas (ECMSs). Journal of Hazardous Materials 407, 124343 (2020).
227	Eastern China Marginal Seas	2013	34.3	3.88239	Hao, Z. et al. Spatial distribution, deposition flux, and environmental impact of typical persistent organic pollutants in surficial sediments in the Eastern China Marginal Seas (ECMSs). Journal of Hazardous Materials 407, 124343 (2020).
228	Eastern China Marginal Seas	2013	35.6	3.82226	Hao, Z. et al. Spatial distribution, deposition flux, and environmental impact of typical persistent organic pollutants in surficial sediments in the Eastern China Marginal Seas (ECMSs). Journal of Hazardous Materials 407, 124343 (2020).
229	Eastern China Marginal Seas	2013	49.1	3.77119	Hao, Z. et al. Spatial distribution, deposition flux, and environmental impact of typical persistent organic pollutants in surficial sediments in the Eastern China Marginal Seas (ECMSs). Journal of Hazardous Materials 407, 124343 (2020).
230	Eastern China Marginal Seas	2013	19.1	3.82263	Hao, Z. et al. Spatial distribution, deposition flux, and environmental impact of typical persistent organic pollutants in surficial sediments in the Eastern China Marginal Seas (ECMSs). Journal of Hazardous Materials 407, 124343 (2020).
231	Eastern China Marginal Seas	2013	25.3	4.59236	Hao, Z. et al. Spatial distribution, deposition flux, and environmental impact of typical persistent organic pollutants in surficial sediments in the Eastern China Marginal Seas (ECMSs). Journal of Hazardous Materials 407, 124343 (2020).
232	Eastern China Marginal Seas	2013	19.2	6.05786	Hao, Z. et al. Spatial distribution, deposition flux, and environmental impact of typical persistent organic pollutants in surficial sediments in the Eastern China Marginal Seas (ECMSs). Journal of Hazardous Materials 407, 124343 (2020).
233	Eastern China Marginal Seas	2013	14.5	6.29236	Hao, Z. et al. Spatial distribution, deposition flux, and environmental impact of typical persistent organic pollutants in surficial sediments in the Eastern China Marginal Seas (ECMSs). Journal of Hazardous Materials 407, 124343 (2020).
234	Eastern China Marginal Seas	2013	26.1	6.66044	Hao, Z. et al. Spatial distribution, deposition flux, and environmental impact of typical persistent organic pollutants in surficial sediments in the Eastern China Marginal Seas (ECMSs). Journal of Hazardous Materials 407, 124343 (2020).
235	Eastern China Marginal Seas	2013	17.8	6.68345	Hao, Z. et al. Spatial distribution, deposition flux, and environmental impact of typical persistent organic pollutants in surficial sediments in the Eastern China Marginal Seas (ECMSs). Journal of Hazardous Materials 407, 124343 (2020).
236	Eastern China Marginal Seas	2013	18.6	6.79731	Hao, Z. et al. Spatial distribution, deposition flux, and environmental impact of typical persistent organic pollutants in surficial sediments in the Eastern China Marginal Seas (ECMSs). Journal of Hazardous Materials 407, 124343 (2020).
237	Eastern China Marginal Seas	2013	20.4	19.8725	Hao, Z. et al. Spatial distribution, deposition flux, and environmental impact of typical persistent organic pollutants in surficial sediments in the Eastern China Marginal Seas (ECMSs). Journal of Hazardous Materials 407, 124343 (2020).
238	Eastern China Marginal Seas	2013	55.2	23.6044	Hao, Z. et al. Spatial distribution, deposition flux, and environmental impact of typical persistent organic pollutants in surficial sediments in the Eastern China Marginal Seas (ECMSs). Journal of Hazardous Materials 407, 124343 (2020).
239	Eastern China Marginal Seas	2013	19.6	18.2282	Hao, Z. et al. Spatial distribution, deposition flux, and environmental impact of typical persistent organic pollutants in surficial sediments in the Eastern China Marginal Seas (ECMSs). Journal of Hazardous Materials 407, 124343 (2020).
240	Eastern China Marginal Seas	2013	18.8	15.3381	Hao, Z. et al. Spatial distribution, deposition flux, and environmental impact of typical persistent organic pollutants in surficial sediments in the Eastern China Marginal Seas (ECMSs). Journal of Hazardous Materials 407, 124343 (2020).
241	Eastern China Marginal Seas	2013	24.2	13.9238	Hao, Z. et al. Spatial distribution, deposition flux, and environmental impact of typical persistent organic pollutants in surficial sediments in the Eastern China Marginal Seas (ECMSs). Journal of Hazardous Materials 407, 124343 (2020).
242	Eastern China Marginal Seas	2013	54.3	12.8989	Hao, Z. et al. Spatial distribution, deposition flux, and environmental impact of typical persistent organic pollutants in surficial sediments in the Eastern China Marginal Seas (ECMSs). Journal of Hazardous Materials 407, 124343 (2020).
243	Eastern China Marginal Seas	2013	65.9	4.03494	Hao, Z. et al. Spatial distribution, deposition flux, and environmental impact of typical persistent organic pollutants in surficial sediments in the Eastern China Marginal Seas (ECMSs). Journal of Hazardous Materials 407, 124343 (2020).
244	Eastern China Marginal Seas	2013	69.3	4.05528	Hao, Z. et al. Spatial distribution, deposition flux, and environmental impact of typical persistent organic pollutants in surficial sediments in the Eastern China Marginal Seas (ECMSs). Journal of Hazardous Materials 407, 124343 (2020).
245	Eastern China Marginal Seas	2013	22.7	5.04776	Hao, Z. et al. Spatial distribution, deposition flux, and environmental impact of typical persistent organic pollutants in surficial sediments in the Eastern China Marginal Seas (ECMSs). Journal of Hazardous Materials 407, 124343 (2020).
246	Eastern China Marginal Seas	2013	29.2	4.70373	Hao, Z. et al. Spatial distribution, deposition flux, and environmental impact of typical persistent organic pollutants in surficial sediments in the Eastern China Marginal Seas (ECMSs). Journal of Hazardous Materials 407, 124343 (2020).
247	Eastern China Marginal Seas	2013	63.4	4.36536	Hao, Z. et al. Spatial distribution, deposition flux, and environmental impact of typical persistent organic pollutants in surficial sediments in the Eastern China Marginal Seas (ECMSs). Journal of Hazardous Materials 407, 124343 (2020).
248	Eastern China Marginal Seas	2013	23.5	4.17084	Hao, Z. et al. Spatial distribution, deposition flux, and environmental impact of typical persistent organic pollutants in surficial sediments in the Eastern China Marginal Seas (ECMSs). Journal of Hazardous Materials 407, 124343 (2020).
249	Eastern China Marginal Seas	2013	22.6	31.8106	Hao, Z. et al. Spatial distribution, deposition flux, and environmental impact of typical persistent organic pollutants in surficial sediments in the Eastern China Marginal Seas (ECMSs). Journal of Hazardous Materials 407, 124343 (2020).
250	Eastern China Marginal Seas	2013	22.4	18.3421	Hao, Z. et al. Spatial distribution, deposition flux, and environmental impact of typical persistent organic pollutants in surficial sediments in the Eastern China Marginal Seas (ECMSs). Journal of Hazardous Materials 407, 124343 (2020).
251	Eastern China Marginal Seas	2013	22.8	15.0565	Hao, Z. et al. Spatial distribution, deposition flux, and environmental impact of typical persistent organic pollutants in surficial sediments in the Eastern China Marginal Seas (ECMSs). Journal of Hazardous Materials 407, 124343 (2020).
252	Eastern China Marginal Seas	2013	29.3	12.3792	Hao, Z. et al. Spatial distribution, deposition flux, and environmental impact of typical persistent organic pollutants in surficial sediments in the Eastern China Marginal Seas (ECMSs). Journal of Hazardous Materials 407, 124343 (2020).
253	East China Sea	2019.05	178	77.4938	Hu, H. et al. Spatial distribution, partitioning, and ecological risk of short chain chlorinated paraffins in seawater and sediment from East China Sea. Sci. Total Environ. 811, 151932 (2022).
254	East China Sea	2019.05	205	69.375	Hu, H. et al. Spatial distribution, partitioning, and ecological risk of short chain chlorinated paraffins in seawater and sediment from East China Sea. Sci. Total Environ. 811, 151932 (2022).
255	East China Sea	2019.05	198	22.7942	Hu, H. et al. Spatial distribution, partitioning, and ecological risk of short chain chlorinated paraffins in seawater and sediment from East China Sea. Sci. Total Environ. 811, 151932 (2022).
256	South China Coast	2017.08-2019.07	311	438.324	Chen, H. et al. Spatial distribution, homologue patterns and ecological risks of chlorinated paraffins in mangrove sediments along the South China Coast. Environ. Pollut. 294, 118623 (2022).
257	South China Coast	2017.08-2019.07	260	175.335	Chen, H. et al. Spatial distribution, homologue patterns and ecological risks of chlorinated paraffins in mangrove sediments along the South China Coast. Environ. Pollut. 294, 118623 (2022).
258	South China Coast	2017.08-2019.07	352	57.6313	Chen, H. et al. Spatial distribution, homologue patterns and ecological risks of chlorinated paraffins in mangrove sediments along the South China Coast. Environ. Pollut. 294, 118623 (2022).
259	South China Coast	2017.08-2019.07	304	57.6313	Chen, H. et al. Spatial distribution, homologue patterns and ecological risks of chlorinated paraffins in mangrove sediments along the South China Coast. Environ. Pollut. 294, 118623 (2022).
260	South China Coast	2017.08-2019.07	470	467.195	Chen, H. et al. Spatial distribution, homologue patterns and ecological risks of chlorinated paraffins in mangrove sediments along the South China Coast. Environ. Pollut. 294, 118623 (2022).
